# Supplementary material for: Ribozyme-mediated RNA synthesis and replication in a model Hadean microenvironment
Source: Nat Commun. 2023 Mar 17;14:1495. doi: 10.1038/s41467-023-37206-4 (PMC10023712; doi:10.1038/s41467-023-37206-4)
Supplement: Supplementary file 4 — Source Data [file 41467_2023_37206_MOESM4_ESM.zip]

Archive with 2 entries (2 files):
- Source Data.xlsx
- Source Data-Supplementary Information.xlsx
