# Supplementary material for: Ribozyme-mediated RNA synthesis and replication in a model Hadean microenvironment
Source: Nat Commun. 2023 Mar 17;14:1495. doi: 10.1038/s41467-023-37206-4 (PMC10023712; doi:10.1038/s41467-023-37206-4)
Supplement: Supplementary file 4 — Source Data [file 41467_2023_37206_MOESM4_ESM.zip › Source Data.xlsx]

## Sheet: Figure 1c
Figure 1c
		AWI/isothermal	bulk MgCl2 concentration	concentration Template	concentration Fragments	concentration Complement	running time	name of source data
shown in Fig. 1c	lane1	Marker/0 point		5µM	20µM	0µM	0h	Multiple exposures included: Fig_1_c_gel_labuser 2021-06-28_10h10m11s (Alexa 488).tif; Fig1_c_gel_labuser 2021-06-28_10h10m11s (Cy5).tif; Fig_1_c_gel_labuser 2021-06-28_10h11m38s (Alexa 488).tif; Fig_1_c_gel_labuser 2021-06-28_10h11m38s (Cy5).tif
	lane2	AWI	10mM	5µM	20µM	0µM	4h
	lane3	AWI	5mM	5µM	20µM	0µM	4h
	lane4	AWI	1mM	5µM	20µM	0µM	4h
	lane5	Marker/0 point		5µM	20µM	0µM	0h
	lane6	isothermal	10mM	5µM	20µM	0µM	4h
	lane7	isothermal	50mM	5µM	20µM	0µM	4h
	lane8	Marker/0 point		5µM	20µM	5µM	0h
	lane9	isothermal	50mM	5µM	20µM	5µM	4h
	lane10	Marker/0 point		5µM	20µM	5µM	0h
	lane11	AWI	5mM	5µM	20µM	5µM	4h
	lane12	Marker/0 point			20µM	0µM	0h
	lane13	AWI	5mM		20µM	0µM	4h
	lane1	Marker/0 point					0h	Multiple exposures included: labuser 2020-11-20_09h42m35s (Alexa 488).tif; labuser 2020-11-20_09h42m35s (Cy5).tif; labuser 2020-11-20_09h46m02s (Alexa 488).tif; labuser 2020-11-20_09h46m02s (Cy5).tif
	lane2	isothermal	10mM	5µM	20µM	0µM	4h
	lane3	AWI	10mM	5µM	20µM	0µM	4h
	lane4	not used
	lane5	not used
	lane6	not used
	lane7	not used
	lane8	not used
	lane9	not used
	lane1	Marker/0 point	10mM	5µM	20µM	0µM	0h	labuser 2021-03-29_14h51m15s (Alexa 488).tif; labuser 2021-03-29_14h51m15s (Cy5).tif
	lane2	AWI	10mM	5µM	20µM	0µM	21h
	lane3	Marker/0 point	10mM	5µM	20µM	5µM	0h
	lane4	AWI	10mM	5µM	20µM	5µM	21h
	lane5	Marker/0 point	10mM	5µM	20µM	5µM	0h
	lane6	AWI	10mM	5µM	20µM	5µM	21h
	lane1	Marker/0 point	10mM	5µM	20µM	0µM	0h	Multiple exposures included; labuser 2021-04-01_15h28m30s (Alexa 488).tif; labuser 2021-04-01_15h28m30s (Cy5).tif; labuser 2021-04-01_15h30m26s (Alexa 488).tif; labuser 2021-04-01_15h30m26s (Cy5).tif
	lane2	AWI	10mM	5µM	20µM	0µM	21h
	lane3	not used
	lane4	not used
	lane5	not used
	lane6	not used
	lane7	not used
	lane8	not used
	lane 1	AWI	1mM	5µM	20µM	0µM	21h	Multiple exposures included: labuser 2021-04-13_15h56m54s (Alexa 488).tif; labuser 2021-04-13_15h56m54s (Cy5).tif; labuser 2021-04-13_15h55m53s (Alexa 488).tif; labuser 2021-04-13_15h55m53s (Cy5).tif
	lane 2	Marker/0 point	1mM	5µM	20µM	0µM	0h
	lane 3	not used
	lane 4	not used
	lane 1	AWI	5mM	5µM	20µM	5µM	4h	Multiple exposures included: labuser 2021-07-01_14h07m30s (Alexa 488).tif; labuser 2021-07-01_14h07m30s (Cy5).tif; labuser 2021-07-01_14h08m32s (Alexa 488).tif; labuser 2021-07-01_14h08m32s (Cy5).tif
	lane 2	Marker/0 point	5mM	5µM	20µM	5µM	0h
	lane 3	AWI	5mM	5µM	20µM	0µM	4h
	lane 4	Marker/0 point	5mM	5µM	20µM	0µM	0h
	lane 1	isothermal	20mM	5µM	10µM	0µM	2h	20200721 TRAP SunY second round -Cy5 LPR.tif
	lane 2	not used
	lane 3	not used
	lane 4	isothermal	20mM	5µM	10µM	0µM	2h
	lane 5	not used
	lane 6	not used
	lane 7	isothermal	50mM	2µM	10µM	0µM	2h
	lane 8	not used
	lane 9	not used
	lane 10	isothermal	50mM	2µM	10µM	0µM	2h
	lane 11	not used
	lane 12	not used
	lane 13	not used
	lane 14	not used
	lane 15	not used
	lane1	Marker/0 point	not used					Multiple exposures included: labuser 2021-06-29_10h11m37s (Alexa 488).tif; labuser 2021-06-29_10h11m37s (Cy5).tif; labuser 2021-06-29_10h12m56s (Alexa 488).tif; labuser 2021-06-29_10h12m56s (Cy5).tif
	lane2	AWI	5mM	5µM	20µM	0µM	4h
	lane3	AWI	5mM	5µM	20µM	0µM	0h
	lane4	AWI	5mM	5µM	20µM	0µM	4h
	lane5	isothermal	50mM	5µM	20µM	5µM	0h
	lane6	isothermal	50mM	5µM	20µM	5µM	4h

## Sheet: Figure 2a
Figure 2a
		AWI/isothermal	A or B or C	bulk MgCl2 concentration	concentration Template	concentration Fragments	running time	name of source data
	lane1	not used						Multiple exposures included: labuser 2021-09-28_18h47m34s (Alexa 488).tif; labuser 2021-09-28_18h47m34s (Cy5).tif; labuser 2021-09-28_18h51m43s (Alexa 488).tif; labuser 2021-09-28_18h51m43s (Cy5).tif
	lane2	not used
	lane3	not used
	lane4	not used
	lane5	not used
	lane6	not used
	lane7	empty
shown in Fig. 2a	lane8	Marker/0 point	B	10mM	2.5µM	10µM	0h
	lane9	AWI	B	10mM	2.5µM	10µM	2h
	lane10	Marker/0 point	A	10mM	2.5µM	10µM	0h
	lane11	AWI	A	10mM	2.5µM	10µM	2h
shown in Fig. 2a	lane1	Marker/0 point	C	10mM	2.5µM	10µM	0h	Multiple exposures included: labuser 2021-09-22_18h38m58s (Alexa 488).tif; labuser 2021-09-22_18h38m58s (Cy5).tif; labuser 2021-09-22_18h40m14s (Alexa 488).tif; labuser 2021-09-22_18h40m14s (Cy5).tif
	lane2	AWI	C	10mM	2.5µM	10µM	2h
	lane3	Marker/0 point	C	50mM	2.5µM	10µM	0h
	lane4	isothermal	C	50mM	2.5µM	10µM	2h
	lane 1	ladder						Multiple exposures included: labuser 2021-10-21_17h28m54s (Alexa 488).tif; labuser 2021-10-21_17h28m54s (Cy5).tif; labuser 2021-10-21_17h29m43s (Alexa 488).tif; labuser 2021-10-21_17h29m43s (Cy5).tif
	lane 2	Marker/0 point
	lane 3
	lane 4
	lane 5
	lane 6
shown in Supplementary Fig. a)	lane 7	isothermal	B		2.5µM	10µM	0h
	lane 8	AWI	B	10mM	2.5µM	10µM	2h
	lane 9	Marker/0 point	B	50mM	2.5µM	10µM	2h
shown in Supplementary Fig. d)	lane 10	isothermal	A		2.5µM	10µM	0h
	lane 11	AWI	A	10mM	2.5µM	10µM	2h
	lane 12	Marker/0 point	A	50mM	2.5µM	10µM	2h
shown in Fig. 2a	lane1	Marker/0 point	C	50mM	2.5µM	10µM	0h	Multiple exposures included: labuser 2021-09-27_15h26m01s (Alexa 488).tif; labuser 2021-09-27_15h26m01s (Cy5).tif; labuser 2021-09-27_15h27m11s (Alexa 488).tif; labuser 2021-09-27_15h27m11s (Cy5).tif
	lane2	Isothermal	C	50mM	2.5µM	10µM	2h
	lane3	Marker/0 point	C	10mM	2.5µM	10µM	0h
	lane4	AWI	C	10mM	2.5µM	10µM	2h
shown in Fig. 2a	lane1	Marker/0 point	C	50mM	2.5µM	10µM	0h	Multiple exposures included: labuser 2021-09-14_14h42m05s (Alexa 488).tif; labuser 2021-09-14_14h42m05s (Cy5).tif; labuser 2021-09-14_14h45m11s (Alexa 488).tif; labuser 2021-09-14_14h45m11s (Cy5).tif
	lane2	AWI	C	10mM	2.5µM	10µM	2h
	lane3	AWI	C	10mM	2.5µM	10µM	21h

## Sheet: Figure 2b
Figure 2b
		AWI/isothermal	A + tA or C + tC	bulk MgCl2 concentration	concentration Template	concentration Fragments	concentration complementary Fragments	running time	name of source data
shown in Figure 2b	lane1	Marker/0 point	C+tC		2.5µM	10µM	5µM	0h	Multiple exposures included: labuser 2022-04-26_16h26m21s (Alexa 488).tif; labuser 2022-04-26_16h26m21s (Cy5).tif; labuser 2022-04-26_16h28m57s (Alexa 488).tif; labuser 2022-04-26_16h28m57s (Cy5).tif; labuser 2022-04-26_16h31m37s (Alexa 488).tif; labuser 2022-04-26_16h31m37s (Cy5).tif
	lane2	AWI	C+tC	10mM	2.5µM	10µM	5µM	3h
	lane3	isothermal	C+tC	50mM	2.5µM	10µM	5µM	3h
	lane4	empty
shown in Figure 2c	lane5	Marker/0 point	C+tC		0µM	10µM	5µM	0h
	lane6	AWI	C+tC	10mM	0µM	10µM	5µM	3h
	lane7	isothermal	C+tC	50mM	0µM	10µM	5µM	3h
	lane8	empty
	lane9	Marker/0 point	C+tC		2.5µM	10µM	5µM	0h
	lane10	AWI	C+tC	10mM	2.5µM	10µM	5µM	3h
	lane11	isothermal	C+tC	50mM	2.5µM	10µM	5µM	3h
		AWI/isothermal	A + tA or C + tC	bulk MgCl2 concentration	concentration Template	concentration Fragments	concentration complementary Fragments	running time	name of source data
	lane1	Marker/0 point	C+tC		2.5µM	10µM	5µM	0h	labuser 2022-04-06_18h20m48s (Alexa 488).tif; labuser 2022-04-06_18h20m48s (Cy5).tif
	lane2	AWI	C+tC	10mM	2.5µM	10µM	5µM	3h
	lane3	isothermal	C+tC	50mM	2.5µM	10µM	5µM	3h
	lane4	empty
	lane5	Marker/0 point	C+tC		0µM	10µM	5µM	0h
	lane6	AWI	C+tC	10mM	0µM	10µM	5µM	3h
	lane7	isothermal	C+tC	50mM	0µM	10µM	5µM	3h
	lane8	empty
	lane9	Marker/0 point	C+tC		2.5µM	10µM	5µM	0h
	lane10	AWI	C+tC	10mM	2.5µM	10µM	5µM	3h
	lane11	isothermal	C+tC	50mM	2.5µM	10µM	5µM	3h
		AWI/isothermal	A + tA or C + tC	bulk MgCl2 concentration	concentration Template	concentration Fragments	concentration complementary Fragments	running time	name of source data
Sybr stained! Run in same gel doc as: labuser 2022-04-06_18h20m48s (Alexa 488).tif; labuser 2022-04-06_18h20m48s (Cy5).tif	lane1	Marker/0 point	C+tC		2.5µM	10µM	5µM	0h	Multiple exposures included: labuser 2022-04-06_18h01m53s (Alexa 488).tif; labuser 2022-04-06_18h01m53s (Cy5).tif; labuser 2022-04-06_18h06m07s (Alexa 488).tif; labuser 2022-04-06_18h06m07s (Cy5).tif
	lane2	AWI	C+tC	10mM	2.5µM	10µM	5µM	3h
	lane3	isothermal	C+tC	50mM	2.5µM	10µM	5µM	3h
	lane4	empty
	lane5	Marker/0 point	C+tC		0µM	10µM	5µM	0h
	lane6	AWI	C+tC	10mM	0µM	10µM	5µM	3h
	lane7	isothermal	C+tC	50mM	0µM	10µM	5µM	3h
	lane8	empty
	lane9	Marker/0 point	C+tC		2.5µM	10µM	5µM	0h
	lane10	AWI	C+tC	10mM	2.5µM	10µM	5µM	3h
	lane11	isothermal	C+tC	50mM	2.5µM	10µM	5µM	3h
		AWI/isothermal	A + tA or C + tC	bulk MgCl2 concentration	concentration Template	concentration Fragments	concentration complementary Fragments	running time	name of source data
	lane1	Marker/0 point	C+tC		1.5µM	10µM	2.5µM	0h	Multiple exposures included: labuser 2021-11-25_19h44m00s (Alexa 488).tif; labuser 2021-11-25_19h44m00s (Cy5).tif; labuser 2021-11-25_19h47m39s (Alexa 488).tif; labuser 2021-11-25_19h47m39s (Cy5).tif
	lane2	AWI	C+tC	10mM	1.5µM	10µM	2.5µM	3h
	lane3	Marker/0 point	C+tC		1.5µM	10µM	5µM	0h
	lane4	AWI	C+tC	10mM	1.5µM	10µM	5µM	3h
	lane5	Marker/0 point	C+tC		2.5µM	10µM	2.5µM	0h
	lane6	AWI	C+tC	10mM	2.5µM	10µM	2.5µM	3h

## Sheet: Figure 2c
Figure 2b
		AWI/isothermal	A + tA or C + tC	bulk MgCl2 concentration	concentration Template	concentration Fragments	concentration complementary Fragments	running time	name of source data
shown in Figure 2b	lane1	Marker/0 point	C+tC		2.5µM	10µM	5µM	0h	Multiple exposures included: labuser 2022-04-26_16h26m21s (Alexa 488).tif; labuser 2022-04-26_16h26m21s (Cy5).tif; labuser 2022-04-26_16h28m57s (Alexa 488).tif; labuser 2022-04-26_16h28m57s (Cy5).tif; labuser 2022-04-26_16h31m37s (Alexa 488).tif; labuser 2022-04-26_16h31m37s (Cy5).tif
	lane2	AWI	C+tC	10mM	2.5µM	10µM	5µM	3h
	lane3	isothermal	C+tC	50mM	2.5µM	10µM	5µM	3h
	lane4	empty
shown in Figure 2c	lane5	Marker/0 point	C+tC		0µM	10µM	5µM	0h
	lane6	AWI	C+tC	10mM	0µM	10µM	5µM	3h
	lane7	isothermal	C+tC	50mM	0µM	10µM	5µM	3h
	lane8	empty
	lane9	Marker/0 point	C+tC		2.5µM	10µM	5µM	0h
	lane10	AWI	C+tC	10mM	2.5µM	10µM	5µM	3h
	lane11	isothermal	C+tC	50mM	2.5µM	10µM	5µM	3h
		AWI/isothermal	A + tA or C + tC	bulk MgCl2 concentration	concentration Template	concentration Fragments	concentration complementary Fragments	running time	name of source data
	lane1	Marker/0 point	C+tC		2.5µM	10µM	5µM	0h	labuser 2022-04-06_18h20m48s (Alexa 488).tif; labuser 2022-04-06_18h20m48s (Cy5).tif
	lane2	AWI	C+tC	10mM	2.5µM	10µM	5µM	3h
	lane3	isothermal	C+tC	50mM	2.5µM	10µM	5µM	3h
	lane4	empty
	lane5	Marker/0 point	C+tC		0µM	10µM	5µM	0h
	lane6	AWI	C+tC	10mM	0µM	10µM	5µM	3h
	lane7	isothermal	C+tC	50mM	0µM	10µM	5µM	3h
	lane8	empty
	lane9	Marker/0 point	C+tC		2.5µM	10µM	5µM	0h
	lane10	AWI	C+tC	10mM	2.5µM	10µM	5µM	3h
	lane11	isothermal	C+tC	50mM	2.5µM	10µM	5µM	3h
		AWI/isothermal	A + tA or C + tC	bulk MgCl2 concentration	concentration Template	concentration Fragments	concentration complementary Fragments	running time	name of source data
Sybr stained! Run in same gel doc as: labuser 2022-04-06_18h20m48s (Alexa 488).tif; labuser 2022-04-06_18h20m48s (Cy5).tif	lane1	Marker/0 point	C+tC		2.5µM	10µM	5µM	0h	Multiple exposures included: labuser 2022-04-06_18h01m53s (Alexa 488).tif; labuser 2022-04-06_18h01m53s (Cy5).tif; labuser 2022-04-06_18h06m07s (Alexa 488).tif; labuser 2022-04-06_18h06m07s (Cy5).tif
	lane2	AWI	C+tC	10mM	2.5µM	10µM	5µM	3h
	lane3	isothermal	C+tC	50mM	2.5µM	10µM	5µM	3h
	lane4	empty
	lane5	Marker/0 point	C+tC		0µM	10µM	5µM	0h
	lane6	AWI	C+tC	10mM	0µM	10µM	5µM	3h
	lane7	isothermal	C+tC	50mM	0µM	10µM	5µM	3h
	lane8	empty
	lane9	Marker/0 point	C+tC		2.5µM	10µM	5µM	0h
	lane10	AWI	C+tC	10mM	2.5µM	10µM	5µM	3h
	lane11	isothermal	C+tC	50mM	2.5µM	10µM	5µM	3h

## Sheet: Figure 3b
Figure 3b
		AWI/isothermal	bulk MgCl2 concentration	concentration Template	concentration Fragments	running time	name of source data
	lane1	Marker/0 point		3µM	12µM	0h	Multiple exposures included: labuser 2021-10-19_17h44m37s (Alexa 488).tif; labuser 2021-10-19_17h44m37s (Cy5).tif; labuser 2021-10-19_17h46m31s (Alexa 488).tif; labuser 2021-10-19_17h46m31s (Cy5).tif; labuser 2021-10-19_17h47m20s (Alexa 488).tif; labuser 2021-10-19_17h47m20s (Cy5).tif; labuser 2021-10-19_17h48m21s (Alexa 488).tif; labuser 2021-10-19_17h48m21s (Cy5).tif
	lane2	AWI	5mM	3µM	12µM	2h
	lane3	AWI (-sunY)	5mM	3µM	12µM	2h
	lane4	AWI	5mM	3µM	12µM	4h
shown in Figure 3b	lane5	Marker/0 point		5µM	10µM	0h
	lane6	AWI (-sunY)	5mM	5µM	10µM	2h
	lane7	AWI	5mM	5µM	10µM	2h
	lane8	AWI	5mM	5µM	10µM	4h
	lane9	AWI (-sunY)	5mM	5µM	10µM	4h
	lane10	empty
	lane11	cleaved substrate
	lane12	empty
	lane13	substrate - BHQ
show in Figure 3b	lane 1	Marker/0 point		3µM	12µM	0h	Multiple exposures included: labuser 2021-11-01_15h51m49s (Alexa 488).tif; labuser 2021-11-01_15h51m49s (Cy5).tif; labuser 2021-11-01_15h53m15s (Alexa 488).tif; labuser 2021-11-01_15h53m15s (Cy5).tif; labuser 2021-11-01_15h54m41s (Alexa 488).tif; labuser 2021-11-01_15h54m41s (Cy5).tif
	lane 2	isothermal	50mM	3µM	12µM	2h
	lane 3	isothermal	50mM	3µM	12µM	2h
	lane 4	AWI	5mM	3µM	12µM	2h
	lane 5	Marker/0 point		5µM	10µM	0h
	lane 6	isothermal	50mM	5µM	10µM	2h
	lane 7	isothermal	50mM	5µM	10µM	2h
	lane 8	AWI	5mM	5µM	10µM	2h
	lane 9	substrate - BHQ
	lane 10	cleaved substrate
	lane 1	Marker/0 point		3µM	12µM	0h	Multiple exposures included: labuser 2021-11-04_19h00m25s (Alexa 488).tif; labuser 2021-11-04_19h00m25s (Cy5).tif; labuser 2021-11-04_19h03m10s (Alexa 488).tif; labuser 2021-11-04_19h03m10s (Cy5).tif; labuser 2021-11-04_19h03m10s (Alexa 488).tif; labuser 2021-11-04_19h03m10s (Cy5).tif
	lane 2	AWI	5mM	3µM	12µM	2h
	lane 3	AWI	5mM	3µM	12µM	2h
	lane 4	AWI	5mM	3µM	12µM	2h
	lane 5	Marker/0 point		3µM	12µM	0h
	lane 6	empty
	lane 7	AWI	5mM	5µM	10µM	2h
	lane 8	AWI	5mM	5µM	10µM	2h
	lane 9	AWI	5mM	5µM	10µM	2h
	lane 10	Marker/0 point		5µM	10µM	2h
	lane 1	Marker/0 point		5µM	10µM	0h	Multiple exposures included: labuser 2021-11-17_17h55m48s (Alexa 488).tif; labuser 2021-11-17_17h55m48s (Cy5).tif; labuser 2021-11-17_17h57m07s (Alexa 488).tif; labuser 2021-11-17_17h57m07s (Cy5).tif
	lane 2	AWI	5mM	5µM	10µM	2h
	lane 3	AWI	5mM	5µM	10µM	2h
	lane 4	AWI	5mM	5µM	10µM	2h
	lane 1	Marker/0 point		5µM	10µM	0h	Multiple exposures included: labuser 2022-04-06_15h38m32s (Alexa 488).tif; labuser 2022-04-06_15h38m32s (Cy5).tif; labuser 2022-04-06_15h42m13s (Alexa 488).tif; labuser 2022-04-06_15h42m13s (Cy5).tif; labuser 2022-04-06_15h43m49s (Alexa 488).tif; labuser 2022-04-06_15h43m49s (Cy5).tif; labuser 2022-04-06_15h44m47s (Alexa 488).tif; labuser 2022-04-06_15h44m47s (Cy5).tif
	lane 2	AWI	5mM	5µM	10µM	2h
	lane 3	AWI	5mM	5µM	10µM	4h
	lane 4	Marker/0 point		5µM	10µM	0h
	lane 5	AWI	5mM	5µM	10µM	2h
	lane 6	AWI	5mM	5µM	10µM	4h
	lane 7	empty
	lane 8	Marker/0 point		5µM	10µM	0h
	lane 9	empty
	lane 10	empty
	lane 11	AWI	5mM	5µM	10µM	2h
	lane 12	AWI	5mM	5µM	10µM	4h

## Sheet: Figure 3c
Individual Data points and mean values for bar graph
			2h			4h
	Date	Peaks	Sub+BHQ	Sub-BHQ	cleaved	Sub+BHQ	Sub-BHQ	cleaved
	2022-04-26	2h-ch1_norm	0.404477	0.2891	0.306422	0.081576	0.351844	0.56658
		2h-ch2_norm	0.352198	0.306133	0.341669	0.179904	0.320269	0.499827
		2h-ch3_norm	0.388922	0.244347	0.366731	0.103045	0.257773	0.639183
	2021-11-18		0.281118	0.332511	0.386371
			0.137035	0.267683	0.595283
			0.130729	0.255509	0.613762
	2021-11-04	2h-ch1_norm	0.401771	0.319439	0.27879
		2h-ch2_norm	0.27255	0.232668	0.494782
		2h-ch3_norm	0.301898	0.243093	0.455009
	2021-10-19	ch1			0.18551			0.679515
		Mittelwert	0.296744	0.27672	0.402433	0.121508	0.309962	0.596276
		Mittlere Abweichung	0.0812324	0.0311782	0.109821	0.0389303	0.0347929	0.0630726
		Standardabweichung	0.0989576	0.0343299	0.130357	0.0422118	0.0390901	0.0688365
Figure 3c - Same gels as for Figure 3b
		AWI/isothermal	bulk MgCl2 concentration	concentration Template	concentration Fragments	running time	name of source data
	lane1	Marker/0 point		3µM	12µM	0h	Multiple exposures included: labuser 2021-10-19_17h44m37s (Alexa 488).tif; labuser 2021-10-19_17h44m37s (Cy5).tif; labuser 2021-10-19_17h46m31s (Alexa 488).tif; labuser 2021-10-19_17h46m31s (Cy5).tif; labuser 2021-10-19_17h47m20s (Alexa 488).tif; labuser 2021-10-19_17h47m20s (Cy5).tif; labuser 2021-10-19_17h48m21s (Alexa 488).tif; labuser 2021-10-19_17h48m21s (Cy5).tif
	lane2	AWI	5mM	3µM	12µM	2h
	lane3	AWI (-sunY)	5mM	3µM	12µM	2h
	lane4	AWI	5mM	3µM	12µM	4h
shown in Figure 3b	lane5	Marker/0 point		5µM	10µM	0h
	lane6	AWI (-sunY)	5mM	5µM	10µM	2h
	lane7	AWI	5mM	5µM	10µM	2h
	lane8	AWI	5mM	5µM	10µM	4h
	lane9	AWI (-sunY)	5mM	5µM	10µM	4h
	lane10	empty
	lane11	cleaved substrate
	lane12	empty
	lane13	substrate - BHQ
show in Figure 3b	lane 1	Marker/0 point		3µM	12µM	0h	Multiple exposures included: labuser 2021-11-01_15h51m49s (Alexa 488).tif; labuser 2021-11-01_15h51m49s (Cy5).tif; labuser 2021-11-01_15h53m15s (Alexa 488).tif; labuser 2021-11-01_15h53m15s (Cy5).tif; labuser 2021-11-01_15h54m41s (Alexa 488).tif; labuser 2021-11-01_15h54m41s (Cy5).tif
	lane 2	isothermal	50mM	3µM	12µM	2h
	lane 3	isothermal	50mM	3µM	12µM	2h
	lane 4	AWI	5mM	3µM	12µM	2h
	lane 5	Marker/0 point		5µM	10µM	0h
	lane 6	isothermal	50mM	5µM	10µM	2h
	lane 7	isothermal	50mM	5µM	10µM	2h
	lane 8	AWI	5mM	5µM	10µM	2h
	lane 9	substrate - BHQ
	lane 10	cleaved substrate
	lane 1	Marker/0 point		3µM	12µM	0h	Multiple exposures included: labuser 2021-11-04_19h00m25s (Alexa 488).tif; labuser 2021-11-04_19h00m25s (Cy5).tif; labuser 2021-11-04_19h03m10s (Alexa 488).tif; labuser 2021-11-04_19h03m10s (Cy5).tif; labuser 2021-11-04_19h03m10s (Alexa 488).tif; labuser 2021-11-04_19h03m10s (Cy5).tif
	lane 2	AWI	5mM	3µM	12µM	2h
	lane 3	AWI	5mM	3µM	12µM	2h
	lane 4	AWI	5mM	3µM	12µM	2h
	lane 5	Marker/0 point		3µM	12µM	0h
	lane 6	empty
	lane 7	AWI	5mM	5µM	10µM	2h
	lane 8	AWI	5mM	5µM	10µM	2h
	lane 9	AWI	5mM	5µM	10µM	2h
	lane 10	Marker/0 point		5µM	10µM	2h
	lane 1	Marker/0 point		5µM	10µM	0h	Multiple exposures included: labuser 2021-11-17_17h55m48s (Alexa 488).tif; labuser 2021-11-17_17h55m48s (Cy5).tif; labuser 2021-11-17_17h57m07s (Alexa 488).tif; labuser 2021-11-17_17h57m07s (Cy5).tif
	lane 2	AWI	5mM	5µM	10µM	2h
	lane 3	AWI	5mM	5µM	10µM	2h
	lane 4	AWI	5mM	5µM	10µM	2h
	lane 1	Marker/0 point		5µM	10µM	0h	Multiple exposures included: labuser 2022-04-06_15h38m32s (Alexa 488).tif; labuser 2022-04-06_15h38m32s (Cy5).tif; labuser 2022-04-06_15h42m13s (Alexa 488).tif; labuser 2022-04-06_15h42m13s (Cy5).tif; labuser 2022-04-06_15h43m49s (Alexa 488).tif; labuser 2022-04-06_15h43m49s (Cy5).tif; labuser 2022-04-06_15h44m47s (Alexa 488).tif; labuser 2022-04-06_15h44m47s (Cy5).tif
	lane 2	AWI	5mM	5µM	10µM	2h
	lane 3	AWI	5mM	5µM	10µM	4h
	lane 4	Marker/0 point		5µM	10µM	0h
	lane 5	AWI	5mM	5µM	10µM	2h
	lane 6	AWI	5mM	5µM	10µM	4h
	lane 7	empty
	lane 8	Marker/0 point		5µM	10µM	0h
	lane 9	empty
	lane 10	empty
	lane 11	AWI	5mM	5µM	10µM	2h
	lane 12	AWI	5mM	5µM	10µM	4h
