# Supplementary material for: Ribozyme-mediated RNA synthesis and replication in a model Hadean microenvironment
Source: Nat Commun. 2023 Mar 17;14:1495. doi: 10.1038/s41467-023-37206-4 (PMC10023712; doi:10.1038/s41467-023-37206-4)
Supplement: Supplementary file 4 — Source Data [file 41467_2023_37206_MOESM4_ESM.zip › Source Data-Supplementary Information.xlsx]

## Sheet: SI Fig. 4
%	Model:
%	Version:	COMSOL	5.4.0.246
%	Date:
%	Dimension:	3
%	Nodes:	69186
%	Expressions:	9
%	Description:	Temperature
%	Length	unit:	mm
X	Y	Z	T (degC) @ 1: T_hot_cam=43 degC, T_cold_therm=25 degC	T (degC) @ 2: T_hot_cam=43 degC, T_cold_therm=27 degC	T (degC) @ 3: T_hot_cam=43 degC, T_cold_therm=29 degC	T (degC) @ 4: T_hot_cam=45 degC, T_cold_therm=25 degC	T (degC) @ 5: T_hot_cam=45 degC, T_cold_therm=27 degC	T (degC) @ 6: T_hot_cam=45 degC, T_cold_therm=29 degC	T (degC) @ 7: T_hot_cam=47 degC, T_cold_therm=25 degC	T (degC) @ 8: T_hot_cam=47 degC, T_cold_therm=27 degC	T (degC) @ 9: T_hot_cam=47 degC, T_cold_therm=29 degC
17.0993	-8.71786	32.117	25.0004	27.0004	29.0003	25.0004	27.0004	29.0004	25.0005	27.0004	29.0004
17.0287	-8.6	32.117	25.0004	27.0004	29.0003	25.0004	27.0004	29.0004	25.0005	27.0004	29.0004
17.1489	-8.6	32.341	25.0004	27.0004	29.0003	25.0004	27.0004	29.0004	25.0005	27.0004	29.0004
17.25	-8.6	32.117	25.0004	27.0004	29.0003	25.0004	27.0004	29.0004	25.0005	27.0004	29.0004
16.8762	-8.75903	32.117	25.0004	27.0004	29.0003	25.0004	27.0004	29.0004	25.0005	27.0004	29.0004
16.7463	-8.6	32.117	25.0004	27.0004	29.0003	25.0004	27.0004	29.0004	25.0005	27.0004	29.0004
16.8806	-8.6	32.3865	25.0004	27.0004	29.0003	25.0004	27.0004	29.0004	25.0005	27.0004	29.0004
17.0692	-8.73709	32.3303	25.0004	27.0004	29.0003	25.0004	27.0004	29.0004	25.0005	27.0004	29.0004
17.0635	-8.6	32.5437	25.0004	27.0004	29.0003	25.0004	27.0004	29.0004	25.0005	27.0004	29.0004
16.9538	-8.80356	32.5399	25.0004	27.0004	29.0003	25.0004	27.0004	29.0004	25.0005	27.0004	29.0004
16.828	-8.6	32.6899	25.0004	27.0004	29.0003	25.0004	27.0004	29.0004	25.0005	27.0004	29.0004
17.1092	-8.6	32.7686	25.0004	27.0004	29.0003	25.0004	27.0004	29.0004	25.0005	27.0004	29.0004
16.7014	-8.80201	32.4903	25.0004	27.0004	29.0003	25.0004	27.0004	29.0004	25.0005	27.0004	29.0004
16.8699	-8.97015	32.3742	25.0004	27.0004	29.0003	25.0004	27.0004	29.0004	25.0005	27.0004	29.0004
16.7245	-8.96215	32.117	25.0004	27.0004	29.0003	25.0004	27.0004	29.0004	25.0005	27.0004	29.0004
16.5594	-8.6	32.4362	25.0004	27.0004	29.0003	25.0004	27.0004	29.0004	25.0005	27.0004	29.0004
17.075	-8.87417	32.117	25.0004	27.0004	29.0003	25.0004	27.0004	29.0004	25.0005	27.0004	29.0004
16.9767	-9.09954	32.117	25.0004	27.0004	29.0003	25.0004	27.0004	29.0004	25.0005	27.0004	29.0004
17.2732	-8.6	32.5511	25.0004	27.0004	29.0003	25.0004	27.0004	29.0004	25.0005	27.0004	29.0004
17.2801	-8.73182	32.3396	25.0004	27.0004	29.0003	25.0004	27.0004	29.0004	25.0005	27.0004	29.0004
17.3627	-8.6	32.3318	25.0004	27.0004	29.0003	25.0004	27.0004	29.0004	25.0005	27.0004	29.0004
17.25	-8.75396	32.117	25.0004	27.0004	29.0003	25.0004	27.0004	29.0004	25.0005	27.0004	29.0004
17.2911	-8.6855	32.2177	25.0004	27.0004	29.0003	25.0004	27.0004	29.0004	25.0005	27.0004	29.0004
17.4375	-8.6	32.1862	25.0004	27.0004	29.0003	25.0004	27.0004	29.0004	25.0005	27.0004	29.0004
17.3829	-8.6795	32.0631	25.0004	27.0004	29.0003	25.0004	27.0004	29.0004	25.0005	27.0004	29.0004
17.411	-8.6	32.0561	25.0004	27.0004	29.0003	25.0004	27.0004	29.0004	25.0005	27.0004	29.0004
17.25	-8.6	32.017	25.0004	27.0004	29.0003	25.0005	27.0004	29.0004	25.0005	27.0005	29.0004
17.25	-8.75396	32.017	25.0004	27.0004	29.0003	25.0005	27.0004	29.0004	25.0005	27.0005	29.0004
17.435	-8.6	31.8942	25.0004	27.0004	29.0003	25.0005	27.0004	29.0004	25.0005	27.0005	29.0004
17.25	-8.7141	31.8538	25.0004	27.0004	29.0003	25.0005	27.0004	29.0004	25.0005	27.0005	29.0004
17.25	-8.6	31.7963	25.0004	27.0004	29.0003	25.0005	27.0004	29.0004	25.0005	27.0005	29.0004
16.5406	-8.80056	32.117	25.0004	27.0004	29.0003	25.0004	27.0004	29.0004	25.0005	27.0004	29.0004
16.5047	-8.6	32.8783	25.0004	27.0004	29.0003	25.0004	27.0004	29.0004	25.0005	27.0004	29.0004
16.8384	-8.87003	32.7494	25.0004	27.0004	29.0003	25.0004	27.0004	29.0004	25.0005	27.0004	29.0004
16.3857	-8.6	32.117	25.0004	27.0004	29.0003	25.0004	27.0004	29.0004	25.0005	27.0004	29.0004
16.6595	-9.19437	32.488	25.0004	27.0004	29.0003	25.0004	27.0004	29.0004	25.0005	27.0004	29.0004
16.538	-9.21091	32.117	25.0004	27.0004	29.0003	25.0004	27.0004	29.0004	25.0005	27.0004	29.0004
16.9092	-8.6	33.0876	25.0004	27.0004	29.0003	25.0004	27.0004	29.0004	25.0005	27.0004	29.0004
16.6573	-8.84351	33.0444	25.0004	27.0004	29.0003	25.0004	27.0004	29.0004	25.0005	27.0004	29.0004
17.0197	-9.16078	32.4986	25.0004	27.0004	29.0003	25.0004	27.0004	29.0004	25.0005	27.0004	29.0004
16.8986	-9.38971	32.117	25.0004	27.0004	29.0003	25.0004	27.0004	29.0004	25.0005	27.0004	29.0004
17.1411	-8.78908	32.8064	25.0004	27.0004	29.0003	25.0004	27.0004	29.0004	25.0005	27.0004	29.0004
17.3623	-8.6	32.7589	25.0004	27.0004	29.0003	25.0004	27.0004	29.0004	25.0005	27.0004	29.0004
17.2668	-8.6	32.9816	25.0004	27.0004	29.0003	25.0004	27.0004	29.0004	25.0005	27.0004	29.0004
17.4909	-8.72656	32.3488	25.0004	27.0004	29.0003	25.0004	27.0004	29.0004	25.0005	27.0004	29.0004
17.6025	-8.6	32.305	25.0004	27.0004	29.0003	25.0004	27.0004	29.0004	25.0005	27.0004	29.0004
17.5945	-8.6	32.5941	25.0004	27.0004	29.0003	25.0004	27.0004	29.0004	25.0005	27.0004	29.0004
17.2602	-8.8211	32.5996	25.0004	27.0004	29.0003	25.0004	27.0004	29.0004	25.0005	27.0004	29.0004
17.1327	-8.96526	32.3742	25.0004	27.0004	29.0003	25.0004	27.0004	29.0004	25.0005	27.0004	29.0004
17.3793	-8.85313	32.3927	25.0004	27.0004	29.0003	25.0004	27.0004	29.0004	25.0005	27.0004	29.0004
17.5243	-8.73533	32.8036	25.0004	27.0004	29.0003	25.0004	27.0004	29.0004	25.0005	27.0004	29.0004
17.1594	-8.8946	33.2805	25.0004	27.0004	29.0003	25.0004	27.0004	29.0004	25.0005	27.0004	29.0004
16.3417	-8.80201	32.5531	25.0004	27.0004	29.0003	25.0004	27.0004	29.0004	25.0005	27.0004	29.0004
16.5223	-9.00401	32.5942	25.0004	27.0004	29.0003	25.0004	27.0004	29.0004	25.0005	27.0004	29.0004
16.3996	-9.01108	32.117	25.0004	27.0004	29.0003	25.0004	27.0004	29.0004	25.0005	27.0004	29.0004
16.1612	-8.6	32.512	25.0004	27.0004	29.0003	25.0004	27.0004	29.0004	25.0005	27.0004	29.0004
17.0595	-9.57836	32.5042	25.0004	27.0004	29.0003	25.0004	27.0004	29.0004	25.0005	27.0004	29.0004
16.8378	-9.7172	32.117	25.0004	27.0004	29.0003	25.0004	27.0004	29.0004	25.0005	27.0004	29.0004
16.7577	-9.44073	32.6045	25.0004	27.0004	29.0003	25.0004	27.0004	29.0004	25.0005	27.0004	29.0004
17.0815	-10.3591	32.117	25.0004	27.0004	29.0003	25.0004	27.0004	29.0004	25.0005	27.0004	29.0004
17.25	-10.321	32.117	25.0004	27.0004	29.0003	25.0004	27.0004	29.0004	25.0005	27.0004	29.0004
17.0233	-10.2072	32.117	25.0004	27.0004	29.0003	25.0004	27.0004	29.0004	25.0005	27.0004	29.0004
17.221	-10.2347	32.2821	25.0004	27.0004	29.0003	25.0004	27.0004	29.0004	25.0005	27.0004	29.0004
17.25	-10.1226	32.117	25.0004	27.0004	29.0003	25.0004	27.0004	29.0004	25.0005	27.0004	29.0004
16.9012	-10.0803	32.3607	25.0004	27.0004	29.0003	25.0004	27.0004	29.0004	25.0005	27.0004	29.0004
16.9226	-9.98589	32.117	25.0004	27.0004	29.0003	25.0004	27.0004	29.0004	25.0005	27.0004	29.0004
16.7649	-10.137	32.117	25.0004	27.0004	29.0003	25.0004	27.0004	29.0004	25.0005	27.0004	29.0004
17.1754	-10.0401	32.4917	25.0004	27.0004	29.0003	25.0004	27.0004	29.0004	25.0005	27.0004	29.0004
17.144	-10.3677	32.2938	25.0004	27.0004	29.0003	25.0004	27.0004	29.0004	25.0005	27.0004	29.0004
17.0221	-10.475	32.117	25.0004	27.0004	29.0003	25.0004	27.0004	29.0004	25.0005	27.0004	29.0004
17.25	-10.475	32.117	25.0004	27.0004	29.0003	25.0004	27.0004	29.0004	25.0005	27.0004	29.0004
17.3529	-10.4624	32.1225	25.0004	27.0004	29.0003	25.0004	27.0004	29.0004	25.0005	27.0004	29.0004
17.25	-10.475	32.017	25.0004	27.0004	29.0003	25.0004	27.0004	29.0004	25.0005	27.0004	29.0004
17.3741	-10.3981	32.0066	25.0004	27.0004	29.0003	25.0004	27.0004	29.0004	25.0005	27.0004	29.0004
17.25	-10.321	32.017	25.0004	27.0004	29.0003	25.0004	27.0004	29.0004	25.0005	27.0004	29.0004
17.25	-10.3603	31.8466	25.0004	27.0004	29.0003	25.0004	27.0004	29.0004	25.0005	27.0004	29.0004
17.25	-9.86697	32.117	25.0004	27.0004	29.0003	25.0004	27.0004	29.0004	25.0005	27.0004	29.0004
17.25	-9.20803	32.117	25.0004	27.0004	29.0003	25.0004	27.0004	29.0004	25.0005	27.0004	29.0004
17.3262	-9.12154	32.4068	25.0004	27.0004	29.0003	25.0004	27.0004	29.0004	25.0005	27.0004	29.0004
17.25	-8.95236	32.117	25.0004	27.0004	29.0003	25.0004	27.0004	29.0004	25.0005	27.0004	29.0004
17.4273	-8.79362	32.1036	25.0004	27.0004	29.0003	25.0004	27.0004	29.0004	25.0005	27.0004	29.0004
17.25	-8.95236	32.017	25.0004	27.0004	29.0003	25.0005	27.0004	29.0004	25.0005	27.0005	29.0004
17.25	-8.86234	31.7972	25.0004	27.0004	29.0003	25.0005	27.0004	29.0004	25.0005	27.0005	29.0004
17.618	-8.6	32.0648	25.0004	27.0004	29.0003	25.0004	27.0004	29.0004	25.0005	27.0004	29.0004
17.4746	-8.73943	31.9086	25.0004	27.0004	29.0003	25.0004	27.0004	29.0004	25.0005	27.0004	29.0004
17.7415	-8.72057	32.312	25.0004	27.0004	29.0003	25.0004	27.0004	29.0004	25.0005	27.0004	29.0004
17.8576	-8.6	32.4342	25.0004	27.0004	29.0003	25.0004	27.0004	29.0004	25.0005	27.0004	29.0004
17.7841	-8.75306	32.5972	25.0004	27.0004	29.0003	25.0004	27.0004	29.0004	25.0005	27.0004	29.0004
17.809	-8.6	32.2125	25.0004	27.0004	29.0003	25.0004	27.0004	29.0004	25.0005	27.0004	29.0004
17.7355	-8.6	31.8289	25.0004	27.0004	29.0003	25.0004	27.0004	29.0004	25.0005	27.0004	29.0004
17.25	-9.5375	32.117	25.0004	27.0004	29.0003	25.0004	27.0004	29.0004	25.0005	27.0004	29.0004
17.25	-9.20803	32.017	25.0004	27.0004	29.0003	25.0005	27.0004	29.0004	25.0005	27.0005	29.0004
17.4176	-9.09842	32.0185	25.0004	27.0004	29.0003	25.0004	27.0004	29.0004	25.0005	27.0004	29.0004
17.4998	-8.6	31.6671	25.0004	27.0004	29.0003	25.0005	27.0004	29.0004	25.0005	27.0005	29.0004
17.25	-8.75126	31.6426	25.0004	27.0004	29.0003	25.0005	27.0004	29.0004	25.0005	27.0005	29.0004
17.25	-8.6	31.5169	25.0004	27.0004	29.0003	25.0005	27.0004	29.0004	25.0005	27.0005	29.0004
16.8676	-9.85969	32.6045	25.0004	27.0004	29.0003	25.0004	27.0004	29.0004	25.0005	27.0004	29.0004
16.3686	-9.56593	32.117	25.0004	27.0004	29.0003	25.0004	27.0004	29.0004	25.0005	27.0004	29.0004
16.5055	-9.96097	32.117	25.0004	27.0004	29.0003	25.0004	27.0004	29.0004	25.0005	27.0004	29.0004
16.5906	-8.6	33.5019	25.0004	27.0004	29.0003	25.0004	27.0004	29.0004	25.0005	27.0004	29.0004
16.5569	-8.95203	33.5407	25.0004	27.0004	29.0003	25.0004	27.0004	29.0004	25.0005	27.0004	29.0004
16.9491	-8.6	34.067	25.0004	27.0004	29.0003	25.0004	27.0004	29.0004	25.0005	27.0004	29.0004
16.1102	-8.86896	32.117	25.0004	27.0004	29.0003	25.0004	27.0004	29.0004	25.0005	27.0004	29.0004
16.0233	-8.6	33.0507	25.0004	27.0004	29.0003	25.0004	27.0004	29.0004	25.0005	27.0004	29.0004
15.9254	-8.6	32.117	25.0004	27.0004	29.0003	25.0004	27.0004	29.0004	25.0005	27.0004	29.0004
16.2994	-9.22795	32.4775	25.0004	27.0004	29.0003	25.0004	27.0004	29.0004	25.0005	27.0004	29.0004
16.0598	-9.2126	32.117	25.0004	27.0004	29.0003	25.0004	27.0004	29.0004	25.0005	27.0004	29.0004
15.6473	-8.6	32.5947	25.0004	27.0004	29.0003	25.0005	27.0004	29.0004	25.0005	27.0005	29.0004
17.25	-10.1226	32.017	25.0004	27.0004	29.0003	25.0004	27.0004	29.0004	25.0005	27.0004	29.0004
17.25	-9.86697	32.017	25.0004	27.0004	29.0003	25.0004	27.0004	29.0004	25.0005	27.0004	29.0004
17.4825	-10.0094	32.0023	25.0004	27.0004	29.0003	25.0004	27.0004	29.0004	25.0005	27.0004	29.0004
17.25	-9.98817	31.7147	25.0004	27.0004	29.0003	25.0004	27.0004	29.0004	25.0005	27.0004	29.0004
17.4353	-10.0399	32.2894	25.0004	27.0004	29.0003	25.0004	27.0004	29.0004	25.0005	27.0004	29.0004
17.3537	-9.72261	32.4086	25.0004	27.0004	29.0003	25.0004	27.0004	29.0004	25.0005	27.0004	29.0004
17.6384	-8.6	33.0217	25.0004	27.0004	29.0003	25.0004	27.0004	29.0004	25.0005	27.0004	29.0004
17.3157	-8.6	33.4938	25.0004	27.0004	29.0003	25.0004	27.0004	29.0004	25.0005	27.0004	29.0004
17.9322	-8.6	32.6876	25.0004	27.0004	29.0003	25.0004	27.0004	29.0004	25.0005	27.0004	29.0004
17.3575	-9.42099	32.6045	25.0004	27.0004	29.0003	25.0004	27.0004	29.0004	25.0005	27.0004	29.0004
17.454	-8.87066	33.0132	25.0004	27.0004	29.0003	25.0004	27.0004	29.0004	25.0005	27.0004	29.0004
18.0106	-8.75312	32.2935	25.0004	27.0004	29.0003	25.0004	27.0004	29.0004	25.0005	27.0004	29.0004
18.1192	-8.6	32.4832	25.0004	27.0004	29.0003	25.0004	27.0004	29.0004	25.0005	27.0004	29.0004
18.0857	-8.6	32.2111	25.0004	27.0004	29.0003	25.0004	27.0004	29.0004	25.0005	27.0004	29.0004
17.9029	-8.6	32.008	25.0004	27.0004	29.0003	25.0004	27.0004	29.0004	25.0005	27.0004	29.0004
17.9738	-8.90612	32.6003	25.0004	27.0004	29.0003	25.0004	27.0004	29.0004	25.0005	27.0004	29.0004
17.9876	-8.6	32.9643	25.0004	27.0004	29.0003	25.0004	27.0004	29.0004	25.0005	27.0004	29.0004
17.9394	-8.84112	32.9154	25.0004	27.0004	29.0003	25.0004	27.0004	29.0004	25.0005	27.0004	29.0004
17.5196	-8.88829	33.5687	25.0004	27.0004	29.0003	25.0004	27.0004	29.0004	25.0005	27.0004	29.0004
17.6475	-8.6	34.067	25.0004	27.0004	29.0003	25.0004	27.0004	29.0004	25.0005	27.0004	29.0004
17.25	-10.2073	31.784	25.0004	27.0004	29.0003	25.0004	27.0004	29.0004	25.0005	27.0004	29.0004
17.5074	-10.0829	31.6738	25.0004	27.0004	29.0003	25.0004	27.0004	29.0004	25.0005	27.0004	29.0004
17.5308	-10.2087	32.0179	25.0004	27.0004	29.0003	25.0004	27.0004	29.0004	25.0005	27.0004	29.0004
17.3179	-9.03627	34.067	25.0004	27.0004	29.0003	25.0004	27.0004	29.0004	25.0005	27.0004	29.0004
17.052	-9.18919	33.5795	25.0004	27.0004	29.0003	25.0004	27.0004	29.0004	25.0005	27.0004	29.0004
16.8652	-10.2463	32.3607	25.0004	27.0004	29.0003	25.0004	27.0004	29.0004	25.0005	27.0004	29.0004
16.8506	-10.3179	32.117	25.0004	27.0004	29.0003	25.0004	27.0004	29.0004	25.0005	27.0004	29.0004
17.2851	-10.4867	32.3417	25.0004	27.0004	29.0003	25.0004	27.0004	29.0004	25.0005	27.0004	29.0004
17.25	-10.6	32.117	25.0004	27.0004	29.0003	25.0004	27.0004	29.0004	25.0005	27.0004	29.0004
16.9473	-10.47	32.3607	25.0004	27.0004	29.0003	25.0004	27.0004	29.0004	25.0005	27.0004	29.0004
16.7303	-10.475	32.117	25.0004	27.0004	29.0003	25.0004	27.0004	29.0004	25.0005	27.0004	29.0004
16.9851	-10.6	32.117	25.0004	27.0004	29.0003	25.0004	27.0004	29.0004	25.0005	27.0004	29.0004
16.672	-10.3683	32.3607	25.0004	27.0004	29.0003	25.0004	27.0004	29.0004	25.0005	27.0004	29.0004
16.254	-9.75958	32.4217	25.0004	27.0004	29.0003	25.0004	27.0004	29.0004	25.0005	27.0004	29.0004
15.9834	-8.99355	32.5942	25.0004	27.0004	29.0003	25.0004	27.0004	29.0004	25.0005	27.0004	29.0004
16.5184	-10.1041	32.3607	25.0004	27.0004	29.0003	25.0004	27.0004	29.0004	25.0005	27.0004	29.0004
16.5214	-10.2535	32.117	25.0004	27.0004	29.0003	25.0004	27.0004	29.0004	25.0005	27.0004	29.0004
16.2336	-9.52095	32.6045	25.0004	27.0004	29.0003	25.0004	27.0004	29.0004	25.0005	27.0004	29.0004
16.524	-9.66208	32.7264	25.0004	27.0004	29.0003	25.0004	27.0004	29.0004	25.0005	27.0004	29.0004
16.224	-8.6	34.067	25.0004	27.0004	29.0003	25.0004	27.0004	29.0004	25.0005	27.0004	29.0004
16.6392	-9.07391	34.067	25.0004	27.0004	29.0003	25.0004	27.0004	29.0004	25.0005	27.0004	29.0004
16.0831	-9.09712	33.5692	25.0004	27.0004	29.0003	25.0004	27.0004	29.0004	25.0005	27.0004	29.0004
17.1185	-10.5557	32.3607	25.0004	27.0004	29.0003	25.0004	27.0004	29.0004	25.0005	27.0004	29.0004
17.25	-10.475	31.7978	25.0004	27.0004	29.0003	25.0004	27.0004	29.0004	25.0005	27.0004	29.0004
17.4011	-10.5951	31.9994	25.0004	27.0004	29.0003	25.0004	27.0004	29.0004	25.0005	27.0004	29.0004
17.25	-10.6	31.8633	25.0004	27.0004	29.0003	25.0004	27.0004	29.0004	25.0005	27.0004	29.0004
17.5927	-10.2988	31.8109	25.0004	27.0004	29.0003	25.0004	27.0004	29.0004	25.0005	27.0004	29.0004
17.25	-10.3234	31.6173	25.0004	27.0004	29.0003	25.0004	27.0004	29.0004	25.0005	27.0004	29.0004
17.4933	-10.4619	31.9531	25.0004	27.0004	29.0003	25.0004	27.0004	29.0004	25.0005	27.0004	29.0004
17.4122	-10.4096	31.6936	25.0004	27.0004	29.0003	25.0004	27.0004	29.0004	25.0005	27.0004	29.0004
17.4699	-10.5731	31.6907	25.0004	27.0004	29.0003	25.0004	27.0004	29.0004	25.0005	27.0004	29.0004
17.25	-10.1281	31.4912	25.0004	27.0004	29.0003	25.0004	27.0004	29.0004	25.0005	27.0004	29.0004
17.5743	-10.3442	31.5894	25.0004	27.0004	29.0003	25.0004	27.0004	29.0004	25.0005	27.0004	29.0004
17.451	-9.74741	32.0287	25.0004	27.0004	29.0003	25.0004	27.0004	29.0004	25.0005	27.0004	29.0004
17.25	-9.5375	32.017	25.0004	27.0004	29.0003	25.0004	27.0004	29.0004	25.0005	27.0004	29.0004
17.622	-9.28962	32.1684	25.0004	27.0004	29.0003	25.0004	27.0004	29.0004	25.0005	27.0004	29.0004
17.5967	-8.83212	31.7897	25.0004	27.0004	29.0003	25.0004	27.0004	29.0004	25.0005	27.0004	29.0004
17.25	-9.08443	31.7003	25.0004	27.0004	29.0003	25.0005	27.0004	29.0004	25.0005	27.0005	29.0004
17.4579	-8.96371	31.9023	25.0004	27.0004	29.0003	25.0004	27.0004	29.0004	25.0005	27.0004	29.0004
17.25	-8.91793	31.5527	25.0004	27.0004	29.0003	25.0005	27.0004	29.0004	25.0005	27.0005	29.0004
17.8662	-8.76113	31.9055	25.0004	27.0004	29.0003	25.0004	27.0004	29.0004	25.0005	27.0004	29.0004
17.6586	-8.8276	31.5012	25.0004	27.0004	29.0003	25.0004	27.0004	29.0004	25.0005	27.0004	29.0004
17.9933	-8.6	31.771	25.0004	27.0004	29.0003	25.0004	27.0004	29.0004	25.0005	27.0004	29.0004
17.8646	-8.6	31.5051	25.0004	27.0004	29.0003	25.0004	27.0004	29.0004	25.0005	27.0004	29.0004
17.4196	-9.49401	31.973	25.0004	27.0004	29.0003	25.0004	27.0004	29.0004	25.0005	27.0004	29.0004
17.25	-9.71184	31.6455	25.0004	27.0004	29.0003	25.0004	27.0004	29.0004	25.0005	27.0004	29.0004
17.4998	-9.83242	31.7074	25.0004	27.0004	29.0003	25.0004	27.0004	29.0004	25.0005	27.0004	29.0004
17.25	-9.36903	31.5721	25.0004	27.0004	29.0003	25.0005	27.0004	29.0004	25.0005	27.0005	29.0004
17.5377	-9.21968	31.7109	25.0004	27.0004	29.0003	25.0004	27.0004	29.0004	25.0005	27.0004	29.0004
17.4719	-8.85645	31.4042	25.0004	27.0004	29.0003	25.0005	27.0004	29.0004	25.0005	27.0005	29.0004
17.25	-8.81317	31.3389	25.0004	27.0004	29.0003	25.0005	27.0004	29.0004	25.0005	27.0005	29.0004
17.6034	-8.6	31.314	25.0004	27.0004	29.0003	25.0005	27.0004	29.0004	25.0005	27.0005	29.0004
17.25	-8.6	31.161	25.0004	27.0004	29.0003	25.0005	27.0004	29.0004	25.0005	27.0005	29.0004
17.25	-9.07844	31.2842	25.0004	27.0004	29.0003	25.0005	27.0004	29.0004	25.0005	27.0005	29.0004
17.25	-9.89223	31.3339	25.0004	27.0004	29.0003	25.0004	27.0004	29.0004	25.0005	27.0004	29.0004
17.6553	-10.0675	31.346	25.0004	27.0004	29.0003	25.0004	27.0004	29.0004	25.0005	27.0004	29.0004
17.25	-10.0804	31.1935	25.0004	27.0004	29.0003	25.0004	27.0004	29.0004	25.0005	27.0004	29.0004
17.5554	-10.2583	31.2801	25.0004	27.0004	29.0003	25.0004	27.0004	29.0004	25.0005	27.0004	29.0004
17.25	-10.475	31.5227	25.0004	27.0004	29.0003	25.0004	27.0004	29.0004	25.0005	27.0004	29.0004
17.25	-10.2829	31.3223	25.0004	27.0004	29.0003	25.0004	27.0004	29.0004	25.0005	27.0004	29.0004
18.1432	-8.81057	31.8189	25.0004	27.0004	29.0003	25.0004	27.0004	29.0004	25.0005	27.0004	29.0004
18.2634	-8.6	31.9764	25.0004	27.0004	29.0003	25.0004	27.0004	29.0004	25.0005	27.0004	29.0004
16.146	-10.1971	32.117	25.0004	27.0004	29.0003	25.0004	27.0004	29.0004	25.0005	27.0004	29.0004
15.8504	-9.55015	32.117	25.0004	27.0004	29.0003	25.0004	27.0004	29.0004	25.0005	27.0004	29.0004
15.9839	-9.85708	32.117	25.0004	27.0004	29.0003	25.0004	27.0004	29.0004	25.0005	27.0004	29.0004
16.272	-10.0712	32.6045	25.0004	27.0004	29.0003	25.0004	27.0004	29.0004	25.0005	27.0004	29.0004
15.7847	-8.6	33.562	25.0004	27.0004	29.0003	25.0004	27.0004	29.0004	25.0005	27.0004	29.0004
15.6466	-8.94123	32.117	25.0004	27.0004	29.0003	25.0005	27.0004	29.0004	25.0005	27.0005	29.0004
15.719	-8.92202	33.327	25.0004	27.0004	29.0003	25.0005	27.0004	29.0004	25.0005	27.0005	29.0004
15.5124	-8.6	33.0351	25.0004	27.0004	29.0003	25.0005	27.0004	29.0004	25.0005	27.0005	29.0004
15.5156	-9.0199	32.7037	25.0004	27.0004	29.0003	25.0005	27.0004	29.0004	25.0005	27.0005	29.0004
15.2567	-8.77741	32.4771	25.0004	27.0004	29.0003	25.0005	27.0004	29.0004	25.0005	27.0005	29.0004
15.3378	-8.6	32.117	25.0004	27.0004	29.0003	25.0005	27.0004	29.0004	25.0005	27.0005	29.0004
15.5568	-9.29188	32.6045	25.0004	27.0004	29.0003	25.0005	27.0004	29.0004	25.0005	27.0005	29.0004
15.4604	-9.33972	32.117	25.0004	27.0004	29.0003	25.0005	27.0004	29.0004	25.0005	27.0005	29.0004
15.0522	-8.6	32.7237	25.0004	27.0004	29.0003	25.0005	27.0004	29.0004	25.0005	27.0005	29.0004
18.0691	-8.6	33.3479	25.0004	27.0003	29.0003	25.0004	27.0004	29.0003	25.0005	27.0004	29.0004
17.87	-9.00694	33.2708	25.0004	27.0004	29.0003	25.0004	27.0004	29.0004	25.0005	27.0004	29.0004
18.3318	-8.6	32.8735	25.0004	27.0003	29.0003	25.0004	27.0004	29.0003	25.0005	27.0004	29.0004
18.2121	-8.90624	32.3746	25.0004	27.0004	29.0003	25.0004	27.0004	29.0004	25.0005	27.0004	29.0004
18.3801	-8.8463	32.1209	25.0004	27.0003	29.0003	25.0004	27.0004	29.0003	25.0005	27.0004	29.0004
18.4669	-8.6	32.3634	25.0004	27.0003	29.0003	25.0004	27.0004	29.0003	25.0005	27.0004	29.0004
18.4548	-8.97291	32.5625	25.0004	27.0003	29.0003	25.0004	27.0004	29.0003	25.0005	27.0004	29.0004
18.2957	-8.9942	33.1008	25.0004	27.0003	29.0003	25.0004	27.0004	29.0003	25.0005	27.0004	29.0004
18.0744	-9.07384	34.067	25.0004	27.0003	29.0003	25.0004	27.0004	29.0003	25.0005	27.0004	29.0004
17.7068	-9.28335	33.5398	25.0004	27.0004	29.0003	25.0004	27.0004	29.0004	25.0005	27.0004	29.0004
18.384	-8.6	34.067	25.0004	27.0003	29.0003	25.0004	27.0004	29.0003	25.0005	27.0004	29.0004
18.3391	-9.23112	33.6522	25.0004	27.0003	29.0003	25.0004	27.0004	29.0003	25.0005	27.0004	29.0004
17.185	-10.7084	31.9788	25.0004	27.0004	29.0003	25.0004	27.0004	29.0004	25.0005	27.0004	29.0004
17.0583	-10.6	31.9353	25.0004	27.0004	29.0003	25.0004	27.0004	29.0004	25.0005	27.0004	29.0004
16.9478	-10.7138	31.9535	25.0004	27.0004	29.0003	25.0004	27.0004	29.0004	25.0005	27.0004	29.0004
17.0306	-10.6	31.7091	25.0004	27.0004	29.0003	25.0004	27.0004	29.0004	25.0005	27.0004	29.0004
16.8114	-10.6	31.9063	25.0004	27.0004	29.0003	25.0004	27.0004	29.0004	25.0005	27.0004	29.0004
17.1326	-10.7211	32.1901	25.0004	27.0004	29.0003	25.0004	27.0004	29.0004	25.0005	27.0004	29.0004
16.3556	-10.475	32.117	25.0004	27.0004	29.0003	25.0004	27.0004	29.0004	25.0005	27.0004	29.0004
16.5226	-10.3867	32.6021	25.0004	27.0004	29.0003	25.0004	27.0004	29.0004	25.0005	27.0004	29.0004
16.6969	-10.5805	32.4826	25.0004	27.0004	29.0003	25.0004	27.0004	29.0004	25.0005	27.0004	29.0004
17.6798	-9.40093	34.067	25.0004	27.0004	29.0003	25.0004	27.0004	29.0004	25.0005	27.0004	29.0004
17.044	-9.52204	34.067	25.0004	27.0004	29.0003	25.0004	27.0004	29.0004	25.0005	27.0004	29.0004
16.5231	-9.30406	33.5795	25.0004	27.0004	29.0003	25.0004	27.0004	29.0004	25.0005	27.0004	29.0004
17.4548	-9.57967	33.5795	25.0004	27.0004	29.0003	25.0004	27.0004	29.0004	25.0005	27.0004	29.0004
16.887	-10.7897	32.1709	25.0004	27.0004	29.0003	25.0004	27.0004	29.0004	25.0005	27.0004	29.0004
16.6661	-10.6	32.117	25.0004	27.0004	29.0003	25.0004	27.0004	29.0004	25.0005	27.0004	29.0004
16.8839	-10.6959	32.3607	25.0004	27.0004	29.0003	25.0004	27.0004	29.0004	25.0005	27.0004	29.0004
15.9339	-9.87839	32.6045	25.0004	27.0004	29.0003	25.0004	27.0004	29.0004	25.0005	27.0004	29.0004
15.5957	-9.68557	32.6045	25.0004	27.0004	29.0003	25.0005	27.0004	29.0004	25.0005	27.0005	29.0004
16.0648	-10.3789	32.3607	25.0004	27.0004	29.0003	25.0004	27.0004	29.0004	25.0005	27.0004	29.0004
15.8462	-9.14836	34.067	25.0004	27.0004	29.0003	25.0004	27.0004	29.0004	25.0005	27.0004	29.0004
15.3955	-8.6	34.067	25.0004	27.0004	29.0003	25.0005	27.0004	29.0004	25.0005	27.0005	29.0004
16.9401	-9.74847	33.5795	25.0004	27.0004	29.0003	25.0004	27.0004	29.0004	25.0005	27.0004	29.0004
16.3351	-9.5938	34.067	25.0004	27.0004	29.0003	25.0004	27.0004	29.0004	25.0005	27.0004	29.0004
15.9942	-9.41892	33.5795	25.0004	27.0004	29.0003	25.0004	27.0004	29.0004	25.0005	27.0004	29.0004
16.5212	-10.6959	32.3607	25.0004	27.0004	29.0003	25.0004	27.0004	29.0004	25.0005	27.0004	29.0004
16.4254	-9.91728	33.5795	25.0004	27.0004	29.0003	25.0004	27.0004	29.0004	25.0005	27.0004	29.0004
16.8282	-9.94564	34.067	25.0004	27.0004	29.0003	25.0004	27.0004	29.0004	25.0005	27.0004	29.0004
15.8745	-10.475	32.117	25.0004	27.0004	29.0003	25.0004	27.0004	29.0004	25.0005	27.0004	29.0004
17.1377	-10.777	31.6886	25.0004	27.0004	29.0003	25.0004	27.0004	29.0004	25.0005	27.0004	29.0004
17.25	-10.6	31.5752	25.0004	27.0004	29.0003	25.0004	27.0004	29.0004	25.0005	27.0004	29.0004
17.5441	-10.756	31.8166	25.0004	27.0004	29.0003	25.0004	27.0004	29.0004	25.0005	27.0004	29.0004
17.6412	-10.5137	31.3319	25.0004	27.0004	29.0003	25.0004	27.0004	29.0004	25.0005	27.0004	29.0004
17.4699	-10.6356	31.3998	25.0004	27.0004	29.0003	25.0004	27.0004	29.0004	25.0005	27.0004	29.0004
16.9462	-10.6	31.3788	25.0004	27.0004	29.0003	25.0004	27.0004	29.0004	25.0005	27.0004	29.0004
17.7547	-9.04616	31.5094	25.0004	27.0004	29.0003	25.0004	27.0004	29.0004	25.0005	27.0004	29.0004
18.0703	-8.84154	31.4725	25.0004	27.0004	29.0003	25.0004	27.0004	29.0004	25.0005	27.0004	29.0004
17.6963	-8.80121	31.2227	25.0004	27.0004	29.0003	25.0004	27.0004	29.0004	25.0005	27.0004	29.0004
18.2748	-8.6	31.5304	25.0004	27.0004	29.0003	25.0004	27.0004	29.0004	25.0005	27.0004	29.0004
17.9975	-8.6	31.1971	25.0004	27.0004	29.0003	25.0004	27.0004	29.0004	25.0005	27.0004	29.0004
17.25	-9.34589	31.1228	25.0004	27.0004	29.0003	25.0005	27.0004	29.0004	25.0005	27.0005	29.0004
17.6558	-9.21548	31.1675	25.0004	27.0004	29.0003	25.0004	27.0004	29.0004	25.0005	27.0004	29.0004
17.25	-9.61714	31.2181	25.0004	27.0004	29.0003	25.0005	27.0004	29.0004	25.0005	27.0005	29.0004
17.5634	-9.59326	31.4204	25.0004	27.0004	29.0003	25.0004	27.0004	29.0004	25.0005	27.0004	29.0004
17.542	-9.76475	31.2718	25.0004	27.0004	29.0003	25.0004	27.0004	29.0004	25.0005	27.0004	29.0004
17.8264	-9.4324	31.3237	25.0004	27.0004	29.0003	25.0004	27.0004	29.0004	25.0005	27.0004	29.0004
17.5459	-9.95738	31.0591	25.0004	27.0004	29.0003	25.0004	27.0004	29.0004	25.0005	27.0004	29.0004
17.25	-8.86469	30.9531	25.0004	27.0004	29.0003	25.0005	27.0004	29.0004	25.0005	27.0005	29.0004
17.4852	-8.99857	31.0114	25.0004	27.0004	29.0003	25.0005	27.0004	29.0004	25.0005	27.0005	29.0004
17.686	-8.6	30.9159	25.0004	27.0004	29.0003	25.0005	27.0004	29.0004	25.0005	27.0005	29.0004
17.25	-8.6	30.7076	25.0004	27.0004	29.0003	25.0005	27.0004	29.0004	25.0005	27.0005	29.0004
17.25	-9.17406	30.81	25.0004	27.0004	29.0003	25.0005	27.0004	29.0004	25.0005	27.0005	29.0004
17.25	-9.88322	30.8843	25.0004	27.0004	29.0003	25.0005	27.0004	29.0004	25.0005	27.0005	29.0004
17.25	-10.6	31.2159	25.0004	27.0004	29.0003	25.0004	27.0004	29.0004	25.0005	27.0004	29.0004
17.25	-10.2157	30.9357	25.0004	27.0004	29.0003	25.0004	27.0004	29.0004	25.0005	27.0004	29.0004
17.5554	-10.3544	30.984	25.0004	27.0004	29.0003	25.0004	27.0004	29.0004	25.0005	27.0004	29.0004
17.25	-10.475	31.1735	25.0004	27.0004	29.0003	25.0004	27.0004	29.0004	25.0005	27.0004	29.0004
18.4203	-8.86	31.7323	25.0004	27.0003	29.0003	25.0004	27.0004	29.0003	25.0005	27.0004	29.0004
18.4942	-8.73	31.4267	25.0004	27.0003	29.0003	25.0004	27.0004	29.0003	25.0005	27.0004	29.0004
18.7106	-8.6	31.8867	25.0004	27.0003	29.0003	25.0004	27.0004	29.0003	25.0005	27.0004	29.0004
18.7396	-8.6	31.4606	25.0004	27.0003	29.0003	25.0004	27.0004	29.0003	25.0005	27.0004	29.0004
18.9157	-8.86	31.973	25.0004	27.0003	29.0003	25.0004	27.0004	29.0003	25.0005	27.0004	29.0004
18.8916	-8.6	32.2801	25.0004	27.0003	29.0003	25.0004	27.0004	29.0003	25.0005	27.0004	29.0004
18.7481	-8.6	32.6302	25.0004	27.0003	29.0003	25.0004	27.0004	29.0003	25.0005	27.0004	29.0004
15.6011	-10.1304	32.117	25.0004	27.0004	29.0003	25.0005	27.0004	29.0004	25.0005	27.0005	29.0004
15.774	-10.2827	32.6045	25.0004	27.0004	29.0003	25.0004	27.0004	29.0004	25.0005	27.0004	29.0004
15.4269	-9.7406	32.117	25.0004	27.0004	29.0003	25.0005	27.0004	29.0004	25.0005	27.0005	29.0004
15.0919	-9.06514	33.5095	25.0004	27.0004	29.0003	25.0005	27.0004	29.0004	25.0005	27.0005	29.0004
15.0652	-8.6	33.4395	25.0004	27.0004	29.0003	25.0005	27.0004	29.0004	25.0005	27.0005	29.0004
15.0036	-9.02735	32.117	25.0004	27.0004	29.0003	25.0005	27.0004	29.0004	25.0005	27.0005	29.0004
15.0068	-9.00824	32.7691	25.0004	27.0004	29.0003	25.0005	27.0004	29.0004	25.0005	27.0005	29.0004
14.5877	-8.6	32.117	25.0004	27.0004	29.0003	25.0005	27.0004	29.0004	25.0005	27.0005	29.0004
14.8431	-9.5279	32.117	25.0004	27.0004	29.0003	25.0005	27.0004	29.0004	25.0005	27.0005	29.0004
14.1134	-8.6	33.069	25.0004	27.0004	29.0003	25.0005	27.0004	29.0004	25.0005	27.0005	29.0004
14.3898	-8.6	34.067	25.0004	27.0004	29.0003	25.0005	27.0004	29.0004	25.0005	27.0005	29.0004
18.7421	-8.9942	33.2686	25.0004	27.0003	29.0003	25.0004	27.0004	29.0003	25.0005	27.0004	29.0004
18.8804	-8.6	33.2998	25.0004	27.0003	29.0003	25.0004	27.0004	29.0003	25.0005	27.0004	29.0004
18.9248	-8.89505	32.4269	25.0004	27.0003	29.0003	25.0004	27.0004	29.0003	25.0005	27.0004	29.0004
17.8783	-9.97038	33.6522	25.0004	27.0003	29.0003	25.0004	27.0004	29.0003	25.0005	27.0004	29.0004
18.0457	-9.6293	33.4084	25.0004	27.0003	29.0003	25.0004	27.0004	29.0003	25.0005	27.0004	29.0004
18.2805	-9.55939	34.067	25.0004	27.0003	29.0003	25.0004	27.0004	29.0003	25.0005	27.0004	29.0004
18.8156	-9.13679	34.067	25.0004	27.0003	29.0003	25.0004	27.0004	29.0003	25.0005	27.0004	29.0004
18.6038	-9.3884	33.2373	25.0004	27.0003	29.0003	25.0004	27.0004	29.0003	25.0005	27.0004	29.0004
19.2302	-8.6	34.067	25.0004	27.0003	29.0003	25.0004	27.0004	29.0003	25.0005	27.0004	29.0004
16.7568	-10.8452	31.6525	25.0004	27.0004	29.0003	25.0004	27.0004	29.0004	25.0005	27.0004	29.0004
16.6977	-10.6	31.5615	25.0004	27.0004	29.0003	25.0004	27.0004	29.0004	25.0005	27.0004	29.0004
16.4631	-10.6	31.8079	25.0004	27.0004	29.0003	25.0004	27.0004	29.0004	25.0005	27.0004	29.0004
16.7391	-10.8233	31.9945	25.0004	27.0004	29.0003	25.0004	27.0004	29.0004	25.0005	27.0004	29.0004
16.2597	-10.6	32.117	25.0004	27.0004	29.0003	25.0004	27.0004	29.0004	25.0005	27.0004	29.0004
16.3958	-10.624	32.6654	25.0004	27.0004	29.0003	25.0004	27.0004	29.0004	25.0005	27.0004	29.0004
16.0219	-10.6	31.6757	25.0004	27.0004	29.0003	25.0005	27.0004	29.0004	25.0005	27.0005	29.0004
16.1048	-10.9097	31.647	25.0004	27.0004	29.0003	25.0004	27.0004	29.0004	25.0005	27.0004	29.0004
16.3371	-10.6	31.3672	25.0004	27.0004	29.0003	25.0004	27.0004	29.0004	25.0005	27.0004	29.0004
15.7868	-10.5783	32.4826	25.0004	27.0004	29.0003	25.0004	27.0004	29.0004	25.0005	27.0004	29.0004
15.7413	-10.6	32.117	25.0004	27.0004	29.0003	25.0005	27.0004	29.0004	25.0005	27.0005	29.0004
17.6394	-9.90292	34.067	25.0004	27.0004	29.0003	25.0004	27.0004	29.0004	25.0005	27.0004	29.0004
17.1466	-10.0831	33.5795	25.0004	27.0004	29.0003	25.0004	27.0004	29.0004	25.0005	27.0004	29.0004
16.4447	-10.8819	32.0025	25.0004	27.0004	29.0003	25.0004	27.0004	29.0004	25.0005	27.0004	29.0004
15.27	-10.0549	32.5626	25.0004	27.0004	29.0003	25.0005	27.0004	29.0004	25.0005	27.0005	29.0004
14.8961	-9.23956	34.067	25.0004	27.0004	29.0003	25.0005	27.0004	29.0004	25.0005	27.0005	29.0004
15.1186	-9.53027	33.5795	25.0004	27.0004	29.0003	25.0005	27.0004	29.0004	25.0005	27.0005	29.0004
15.475	-9.7563	34.067	25.0004	27.0004	29.0003	25.0005	27.0004	29.0004	25.0005	27.0005	29.0004
16.0881	-10.1512	34.067	25.0004	27.0004	29.0003	25.0004	27.0004	29.0004	25.0005	27.0004	29.0004
16.4521	-10.336	33.5795	25.0004	27.0004	29.0003	25.0004	27.0004	29.0004	25.0005	27.0004	29.0004
15.4517	-10.0212	33.5795	25.0004	27.0004	29.0003	25.0005	27.0004	29.0004	25.0005	27.0005	29.0004
17.6708	-10.1628	33.6522	25.0004	27.0004	29.0003	25.0004	27.0004	29.0004	25.0005	27.0004	29.0004
17.2244	-10.2877	34.067	25.0004	27.0004	29.0003	25.0004	27.0004	29.0004	25.0005	27.0004	29.0004
16.9025	-10.3768	33.5795	25.0004	27.0004	29.0003	25.0004	27.0004	29.0004	25.0005	27.0004	29.0004
16.6602	-10.4356	34.067	25.0004	27.0004	29.0003	25.0004	27.0004	29.0004	25.0005	27.0004	29.0004
16.0443	-10.3608	33.5795	25.0004	27.0004	29.0003	25.0004	27.0004	29.0004	25.0005	27.0004	29.0004
15.2569	-10.475	32.117	25.0004	27.0004	29.0003	25.0005	27.0004	29.0004	25.0005	27.0005	29.0004
16.4761	-10.9478	31.4473	25.0004	27.0004	29.0003	25.0004	27.0004	29.0004	25.0005	27.0004	29.0004
16.6466	-10.6	31.2422	25.0004	27.0004	29.0003	25.0004	27.0004	29.0004	25.0005	27.0004	29.0004
16.9826	-10.7373	31.198	25.0004	27.0004	29.0003	25.0004	27.0004	29.0004	25.0005	27.0004	29.0004
17.1163	-10.8746	31.4087	25.0004	27.0004	29.0003	25.0004	27.0004	29.0004	25.0005	27.0004	29.0004
16.7962	-10.9112	31.428	25.0004	27.0004	29.0003	25.0004	27.0004	29.0004	25.0005	27.0004	29.0004
17.5993	-10.691	31.0619	25.0004	27.0004	29.0003	25.0004	27.0004	29.0004	25.0005	27.0004	29.0004
16.003	-10.9063	31.2289	25.0004	27.0004	29.0003	25.0004	27.0004	29.0004	25.0005	27.0004	29.0004
16.8489	-10.6	30.9872	25.0004	27.0004	29.0003	25.0004	27.0004	29.0004	25.0005	27.0004	29.0004
17.7506	-8.8649	30.8077	25.0004	27.0004	29.0003	25.0004	27.0004	29.0004	25.0005	27.0004	29.0004
18.3268	-8.85585	31.0353	25.0004	27.0004	29.0003	25.0004	27.0004	29.0004	25.0005	27.0004	29.0004
18.568	-8.6	31.1211	25.0004	27.0003	29.0003	25.0004	27.0004	29.0003	25.0005	27.0004	29.0004
18.2355	-8.6	30.7387	25.0004	27.0004	29.0003	25.0004	27.0004	29.0004	25.0005	27.0004	29.0004
17.6015	-9.36479	30.8741	25.0004	27.0004	29.0003	25.0004	27.0004	29.0004	25.0005	27.0004	29.0004
17.25	-9.50079	30.7501	25.0004	27.0004	29.0003	25.0005	27.0004	29.0004	25.0005	27.0005	29.0004
17.7449	-9.62027	30.8944	25.0004	27.0004	29.0003	25.0004	27.0004	29.0004	25.0005	27.0004	29.0004
17.8417	-10.0225	30.7843	25.0004	27.0004	29.0003	25.0004	27.0004	29.0004	25.0005	27.0004	29.0004
17.25	-8.93356	30.4516	25.0004	27.0004	29.0003	25.0005	27.0004	29.0004	25.0005	27.0005	29.0004
17.6494	-9.19547	30.4379	25.0004	27.0004	29.0003	25.0004	27.0004	29.0004	25.0005	27.0004	29.0004
17.7971	-8.6	30.4007	25.0004	27.0004	29.0003	25.0004	27.0004	29.0004	25.0005	27.0004	29.0004
17.25	-8.6	30.1301	25.0004	27.0004	29.0003	25.0005	27.0004	29.0004	25.0005	27.0005	29.0004
17.25	-9.32217	30.3013	25.0004	27.0004	29.0003	25.0005	27.0004	29.0004	25.0005	27.0005	29.0004
17.5768	-9.5659	30.4436	25.0004	27.0004	29.0003	25.0004	27.0004	29.0004	25.0005	27.0004	29.0004
17.25	-9.74067	30.3192	25.0004	27.0004	29.0003	25.0005	27.0004	29.0004	25.0005	27.0005	29.0004
17.25	-10.1395	30.4628	25.0004	27.0004	29.0003	25.0004	27.0004	29.0004	25.0005	27.0004	29.0004
15.8939	-10.6	31.127	25.0004	27.0004	29.0003	25.0005	27.0004	29.0004	25.0005	27.0005	29.0004
16.4181	-10.6	30.9323	25.0004	27.0004	29.0003	25.0004	27.0004	29.0004	25.0005	27.0004	29.0004
16.6473	-10.8053	31.1176	25.0004	27.0004	29.0003	25.0004	27.0004	29.0004	25.0005	27.0004	29.0004
16.036	-10.8648	30.7067	25.0004	27.0004	29.0003	25.0004	27.0004	29.0004	25.0005	27.0004	29.0004
17.25	-10.6	30.7586	25.0004	27.0004	29.0003	25.0004	27.0004	29.0004	25.0005	27.0004	29.0004
17.6017	-10.5251	30.7071	25.0004	27.0004	29.0003	25.0004	27.0004	29.0004	25.0005	27.0004	29.0004
17.3359	-10.8044	31.1656	25.0004	27.0004	29.0003	25.0004	27.0004	29.0004	25.0005	27.0004	29.0004
17.25	-10.475	30.7301	25.0004	27.0004	29.0003	25.0004	27.0004	29.0004	25.0005	27.0004	29.0004
18.7872	-8.95014	31.4506	25.0004	27.0003	29.0003	25.0004	27.0004	29.0003	25.0005	27.0004	29.0004
19.0484	-8.6	31.5935	25.0004	27.0003	29.0003	25.0004	27.0004	29.0003	25.0005	27.0004	29.0004
19.0725	-8.6	31.1763	25.0004	27.0003	29.0003	25.0004	27.0004	29.0003	25.0005	27.0004	29.0004
19.3416	-8.96884	31.6008	25.0004	27.0003	29.0003	25.0004	27.0004	29.0003	25.0005	27.0004	29.0004
19.2655	-8.6	32.012	25.0004	27.0003	29.0003	25.0004	27.0004	29.0003	25.0005	27.0004	29.0004
19.3021	-8.6	32.6459	25.0004	27.0003	29.0003	25.0004	27.0004	29.0003	25.0005	27.0004	29.0004
19.4473	-9.06028	32.3196	25.0004	27.0003	29.0003	25.0004	27.0004	29.0003	25.0005	27.0004	29.0004
19.8324	-8.6	33.1945	25.0004	27.0003	29.0003	25.0004	27.0004	29.0003	25.0005	27.0004	29.0004
14.9231	-10.0358	32.117	25.0004	27.0004	29.0003	25.0005	27.0004	29.0004	25.0005	27.0005	29.0004
14.9076	-10.4049	32.5453	25.0004	27.0004	29.0003	25.0005	27.0004	29.0004	25.0005	27.0005	29.0004
14.4639	-10.475	32.117	25.0004	27.0004	29.0003	25.0005	27.0004	29.0004	25.0005	27.0005	29.0004
14.6594	-9.75307	33.092	25.0004	27.0004	29.0003	25.0005	27.0004	29.0004	25.0005	27.0005	29.0004
14.4503	-9.16001	33.1281	25.0004	27.0004	29.0003	25.0005	27.0004	29.0004	25.0005	27.0005	29.0004
14.199	-9.15471	32.117	25.0004	27.0004	29.0003	25.0005	27.0004	29.0004	25.0005	27.0005	29.0004
14.3725	-9.40067	32.6101	25.0004	27.0004	29.0003	25.0005	27.0004	29.0004	25.0005	27.0005	29.0004
13.6301	-8.6	32.117	25.0004	27.0004	29.0003	25.0005	27.0004	29.0004	25.0005	27.0005	29.0004
13.9745	-9.83741	32.117	25.0004	27.0004	29.0003	25.0005	27.0004	29.0004	25.0005	27.0005	29.0004
13.6461	-9.04594	33.1412	25.0004	27.0004	29.0003	25.0005	27.0004	29.0004	25.0005	27.0005	29.0004
12.7482	-8.6	33.1681	25.0004	27.0004	29.0003	25.0005	27.0004	29.0004	25.0005	27.0005	29.0004
13.1461	-8.6	34.067	25.0004	27.0004	29.0003	25.0005	27.0004	29.0004	25.0005	27.0005	29.0004
13.7825	-9.36727	34.067	25.0004	27.0004	29.0003	25.0005	27.0004	29.0004	25.0005	27.0005	29.0004
19.2231	-9.2568	33.1496	25.0004	27.0003	29.0003	25.0004	27.0004	29.0003	25.0005	27.0004	29.0004
18.4201	-10.1549	34.067	25.0004	27.0003	29.0003	25.0004	27.0004	29.0003	25.0005	27.0004	29.0004
18.6286	-9.82264	33.2715	25.0004	27.0003	29.0003	25.0004	27.0004	29.0003	25.0005	27.0004	29.0004
19.1871	-9.80586	34.067	25.0004	27.0003	29.0003	25.0004	27.0004	29.0003	25.0005	27.0004	29.0004
19.7584	-9.25676	34.067	25.0004	27.0003	29.0003	25.0004	27.0004	29.0003	25.0005	27.0004	29.0004
20.2622	-8.6	34.067	25.0004	27.0003	29.0003	25.0004	27.0004	29.0003	25.0005	27.0004	29.0004
20.0968	-9.13195	33.1891	25.0004	27.0003	29.0003	25.0004	27.0004	29.0003	25.0005	27.0004	29.0004
15.4462	-10.6	31.5176	25.0004	27.0004	29.0003	25.0005	27.0004	29.0004	25.0005	27.0005	29.0004
15.7334	-10.8716	31.8468	25.0004	27.0004	29.0003	25.0005	27.0004	29.0004	25.0005	27.0005	29.0004
15.0815	-10.6	32.117	25.0004	27.0004	29.0003	25.0005	27.0004	29.0004	25.0005	27.0005	29.0004
15.3155	-10.4985	32.6505	25.0004	27.0004	29.0003	25.0005	27.0004	29.0004	25.0005	27.0005	29.0004
15.866	-10.9708	32.2463	25.0004	27.0004	29.0003	25.0004	27.0004	29.0004	25.0005	27.0004	29.0004
15.5087	-10.7778	32.6045	25.0004	27.0004	29.0003	25.0005	27.0004	29.0004	25.0005	27.0005	29.0004
17.8422	-10.4357	34.067	25.0004	27.0003	29.0003	25.0004	27.0004	29.0003	25.0005	27.0004	29.0004
18.2332	-10.346	33.5726	25.0004	27.0003	29.0003	25.0004	27.0004	29.0003	25.0005	27.0004	29.0004
17.353	-10.4176	33.5795	25.0004	27.0004	29.0003	25.0004	27.0004	29.0004	25.0005	27.0004	29.0004
18.3702	-10.6723	34.067	25.0004	27.0003	29.0003	25.0004	27.0004	29.0003	25.0005	27.0004	29.0004
17.9053	-10.6593	33.5795	25.0004	27.0003	29.0003	25.0004	27.0004	29.0003	25.0005	27.0004	29.0004
18.7323	-10.731	33.6071	25.0004	27.0003	29.0003	25.0004	27.0004	29.0003	25.0005	27.0004	29.0004
14.4757	-9.97823	34.067	25.0004	27.0004	29.0003	25.0005	27.0004	29.0004	25.0005	27.0005	29.0004
14.7924	-10.7166	33.0243	25.0004	27.0004	29.0003	25.0005	27.0004	29.0004	25.0005	27.0005	29.0004
15.2557	-10.4418	34.067	25.0004	27.0004	29.0003	25.0005	27.0004	29.0004	25.0005	27.0005	29.0004
14.7172	-10.2487	33.0708	25.0004	27.0004	29.0003	25.0005	27.0004	29.0004	25.0005	27.0005	29.0004
15.5958	-10.6987	33.5795	25.0004	27.0004	29.0003	25.0004	27.0004	29.0004	25.0005	27.0004	29.0004
16.0045	-10.7372	34.067	25.0004	27.0004	29.0003	25.0004	27.0004	29.0004	25.0005	27.0004	29.0004
16.3669	-10.6328	33.5795	25.0004	27.0004	29.0003	25.0004	27.0004	29.0004	25.0005	27.0004	29.0004
16.8714	-10.6702	33.5795	25.0004	27.0004	29.0003	25.0004	27.0004	29.0004	25.0005	27.0004	29.0004
17.2774	-10.7564	34.067	25.0004	27.0004	29.0003	25.0004	27.0004	29.0004	25.0005	27.0004	29.0004
17.4119	-10.654	33.5671	25.0004	27.0004	29.0003	25.0004	27.0004	29.0004	25.0005	27.0004	29.0004
16.6273	-10.9037	34.067	25.0004	27.0004	29.0003	25.0004	27.0004	29.0004	25.0005	27.0004	29.0004
16.2816	-10.9296	33.5795	25.0004	27.0004	29.0003	25.0004	27.0004	29.0004	25.0005	27.0004	29.0004
17.0157	-11.1754	33.5795	25.0004	27.0004	29.0003	25.0004	27.0004	29.0004	25.0005	27.0004	29.0004
14.2427	-10.6	32.117	25.0004	27.0004	29.0003	25.0005	27.0004	29.0004	25.0005	27.0005	29.0004
15.0166	-10.9969	32.6047	25.0004	27.0004	29.0003	25.0005	27.0004	29.0004	25.0005	27.0005	29.0004
17.1027	-10.9395	30.8925	25.0004	27.0004	29.0003	25.0004	27.0004	29.0004	25.0005	27.0004	29.0004
17.5885	-10.6511	30.4134	25.0004	27.0004	29.0003	25.0004	27.0004	29.0004	25.0005	27.0004	29.0004
15.609	-11.1296	31.1341	25.0004	27.0004	29.0003	25.0005	27.0004	29.0004	25.0005	27.0005	29.0004
15.2371	-10.6	30.7871	25.0004	27.0004	29.0003	25.0005	27.0004	29.0004	25.0005	27.0005	29.0004
16.7309	-10.6	30.4707	25.0004	27.0004	29.0003	25.0004	27.0004	29.0004	25.0005	27.0004	29.0004
18.8665	-8.6	30.676	25.0004	27.0003	29.0003	25.0004	27.0004	29.0003	25.0005	27.0004	29.0004
18.6562	-9.1117	30.8735	25.0004	27.0003	29.0003	25.0004	27.0004	29.0003	25.0005	27.0004	29.0004
18.1421	-8.90844	30.4023	25.0004	27.0004	29.0003	25.0004	27.0004	29.0004	25.0005	27.0004	29.0004
18.5637	-8.85585	30.5282	25.0004	27.0003	29.0003	25.0004	27.0004	29.0003	25.0005	27.0004	29.0004
18.4713	-8.6	30.1828	25.0004	27.0004	29.0003	25.0004	27.0004	29.0004	25.0005	27.0004	29.0004
17.9305	-8.6	29.756	25.0004	27.0004	29.0003	25.0004	27.0004	29.0004	25.0005	27.0004	29.0004
17.7586	-10.0451	30.2083	25.0004	27.0004	29.0003	25.0004	27.0004	29.0004	25.0005	27.0004	29.0004
17.25	-9.04072	29.8084	25.0004	27.0004	29.0003	25.0005	27.0004	29.0004	25.0005	27.0005	29.0004
18.0487	-9.21688	30.0658	25.0004	27.0004	29.0003	25.0004	27.0004	29.0004	25.0005	27.0004	29.0004
18.0837	-9.01453	29.4659	25.0004	27.0004	29.0003	25.0004	27.0004	29.0004	25.0005	27.0004	29.0004
17.25	-8.6	29.3944	25.0004	27.0004	29.0003	25.0005	27.0004	29.0004	25.0005	27.0005	29.0004
17.25	-9.55397	29.7007	25.0004	27.0004	29.0003	25.0005	27.0004	29.0004	25.0005	27.0005	29.0004
17.9037	-9.63101	30.1371	25.0004	27.0004	29.0003	25.0004	27.0004	29.0004	25.0005	27.0004	29.0004
17.25	-10.0528	29.8577	25.0004	27.0004	29.0003	25.0004	27.0004	29.0004	25.0005	27.0004	29.0004
17.25	-10.475	30.167	25.0004	27.0004	29.0003	25.0004	27.0004	29.0004	25.0005	27.0004	29.0004
17.7586	-10.4123	30.4138	25.0004	27.0004	29.0003	25.0004	27.0004	29.0004	25.0005	27.0004	29.0004
16.0091	-10.6	30.4044	25.0004	27.0004	29.0003	25.0005	27.0004	29.0004	25.0005	27.0005	29.0004
15.5127	-10.8621	30.436	25.0004	27.0004	29.0003	25.0005	27.0004	29.0004	25.0005	27.0005	29.0004
16.4607	-10.8716	30.4181	25.0004	27.0004	29.0003	25.0004	27.0004	29.0004	25.0005	27.0004	29.0004
16.8718	-10.8948	30.1584	25.0004	27.0004	29.0003	25.0004	27.0004	29.0004	25.0005	27.0004	29.0004
17.25	-10.6	30.1762	25.0004	27.0004	29.0003	25.0004	27.0004	29.0004	25.0005	27.0004	29.0004
17.4058	-10.9322	30.0983	25.0004	27.0004	29.0003	25.0004	27.0004	29.0004	25.0005	27.0004	29.0004
17.667	-10.5314	29.9318	25.0004	27.0004	29.0003	25.0004	27.0004	29.0004	25.0005	27.0004	29.0004
19.301	-8.93116	30.597	25.0004	27.0003	29.0003	25.0004	27.0004	29.0003	25.0005	27.0004	29.0004
19.5832	-8.6	31.4703	25.0004	27.0003	29.0003	25.0004	27.0004	29.0003	25.0005	27.0004	29.0004
19.6145	-8.96884	31.1857	25.0004	27.0003	29.0003	25.0004	27.0004	29.0003	25.0005	27.0004	29.0004
19.8109	-9.06606	31.7567	25.0004	27.0003	29.0003	25.0004	27.0004	29.0003	25.0005	27.0004	29.0004
19.5942	-8.6	30.7633	25.0004	27.0003	29.0003	25.0004	27.0004	29.0003	25.0005	27.0004	29.0004
20.1021	-8.6	32.1972	25.0004	27.0003	29.0003	25.0004	27.0004	29.0003	25.0005	27.0004	29.0004
20.0072	-9.16327	32.3277	25.0004	27.0003	29.0003	25.0004	27.0004	29.0003	25.0005	27.0004	29.0004
20.8513	-8.6	33.0636	25.0004	27.0003	29.0003	25.0004	27.0004	29.0003	25.0005	27.0004	29.0004
-2.05	-10.6	24.117	25.0005	27.0005	29.0004	25.0006	27.0005	29.0005	25.0006	27.0006	29.0005
-2.05	-10.8769	24.117	25.0005	27.0005	29.0004	25.0006	27.0005	29.0005	25.0006	27.0006	29.0005
-1.66783	-10.6	24.3186	25.0005	27.0005	29.0004	25.0006	27.0005	29.0005	25.0006	27.0006	29.0005
-2.06351	-10.8023	24.4108	25.0005	27.0005	29.0004	25.0006	27.0005	29.0005	25.0006	27.0006	29.0005
-2.07613	-10.6	24.5245	25.0005	27.0005	29.0004	25.0006	27.0005	29.0005	25.0006	27.0006	29.0005
13.9316	-10.2655	32.8653	25.0004	27.0004	29.0003	25.0005	27.0004	29.0004	25.0005	27.0005	29.0004
13.4458	-10.475	32.117	25.0004	27.0004	29.0003	25.0005	27.0004	29.0004	25.0005	27.0005	29.0004
13.4528	-9.62428	33.1059	25.0004	27.0004	29.0003	25.0005	27.0004	29.0004	25.0005	27.0005	29.0004
13.045	-9.2494	32.117	25.0004	27.0004	29.0003	25.0005	27.0004	29.0004	25.0005	27.0005	29.0004
12.4076	-8.6	32.117	25.0004	27.0004	29.0003	25.0005	27.0004	29.0004	25.0005	27.0005	29.0004
12.8955	-9.9212	32.117	25.0004	27.0004	29.0003	25.0005	27.0004	29.0004	25.0005	27.0005	29.0004
11.5641	-9.10138	32.928	25.0004	27.0004	29.0003	25.0005	27.0004	29.0004	25.0005	27.0005	29.0004
11.6605	-8.6	32.9688	25.0004	27.0004	29.0003	25.0005	27.0004	29.0004	25.0005	27.0005	29.0004
10.8472	-8.6	32.117	25.0004	27.0004	29.0003	25.0005	27.0004	29.0004	25.0005	27.0005	29.0004
11.5798	-8.6	34.067	25.0004	27.0004	29.0003	25.0005	27.0004	29.0004	25.0005	27.0005	29.0004
10.5312	-8.6	33.1216	25.0004	27.0004	29.0003	25.0005	27.0004	29.0004	25.0005	27.0005	29.0004
11.6781	-9.52351	32.117	25.0004	27.0004	29.0003	25.0005	27.0004	29.0004	25.0005	27.0005	29.0004
12.3672	-9.54175	34.067	25.0004	27.0004	29.0003	25.0005	27.0004	29.0004	25.0005	27.0005	29.0004
13.5924	-10.7978	32.8906	25.0004	27.0004	29.0003	25.0005	27.0004	29.0004	25.0005	27.0005	29.0004
13.2857	-10.2464	34.067	25.0004	27.0004	29.0003	25.0005	27.0004	29.0004	25.0005	27.0005	29.0004
13.1792	-10.6	32.117	25.0004	27.0004	29.0003	25.0005	27.0004	29.0004	25.0005	27.0005	29.0004
13.6253	-11.082	32.0323	25.0004	27.0004	29.0003	25.0005	27.0004	29.0004	25.0005	27.0005	29.0004
19.2114	-10.016	33.1346	25.0004	27.0003	29.0003	25.0004	27.0004	29.0003	25.0005	27.0004	29.0004
20.6146	-9.32002	32.3003	25.0004	27.0003	29.0003	25.0004	27.0004	29.0003	25.0005	27.0004	29.0004
20.1836	-9.70729	33.0906	25.0004	27.0003	29.0003	25.0004	27.0004	29.0003	25.0005	27.0004	29.0004
20.8608	-9.39729	34.067	25.0004	27.0003	29.0003	25.0004	27.0004	29.0003	25.0005	27.0004	29.0004
21.5547	-8.6	34.067	25.0004	27.0003	29.0003	25.0004	27.0004	29.0003	25.0005	27.0004	29.0004
21.5945	-9.30235	32.9925	25.0004	27.0003	29.0003	25.0004	27.0004	29.0003	25.0005	27.0004	29.0004
19.1896	-10.5773	34.067	25.0004	27.0003	29.0003	25.0004	27.0004	29.0003	25.0005	27.0004	29.0004
18.6449	-10.4377	33.2343	25.0004	27.0003	29.0003	25.0004	27.0004	29.0003	25.0005	27.0004	29.0004
20.1079	-10.0078	34.067	25.0004	27.0003	29.0003	25.0004	27.0004	29.0003	25.0005	27.0004	29.0004
14.8815	-11.1246	31.641	25.0004	27.0004	29.0003	25.0005	27.0004	29.0004	25.0005	27.0005	29.0004
14.6511	-10.6	31.3273	25.0004	27.0004	29.0003	25.0005	27.0004	29.0004	25.0005	27.0005	29.0004
14.6666	-11.1229	32.1476	25.0004	27.0004	29.0003	25.0005	27.0004	29.0004	25.0005	27.0005	29.0004
18.3277	-11.0243	33.5795	25.0004	27.0003	29.0003	25.0004	27.0004	29.0003	25.0005	27.0004	29.0004
17.841	-10.9839	34.067	25.0004	27.0003	29.0003	25.0004	27.0004	29.0003	25.0005	27.0004	29.0004
17.4166	-11.0051	33.5879	25.0004	27.0004	29.0003	25.0004	27.0004	29.0004	25.0005	27.0004	29.0004
18.687	-11.1658	34.067	25.0004	27.0003	29.0003	25.0004	27.0004	29.0003	25.0005	27.0004	29.0004
19.0125	-11.1001	33.6622	25.0004	27.0003	29.0003	25.0004	27.0004	29.0003	25.0005	27.0004	29.0004
19.5251	-11.1833	34.067	25.0004	27.0003	29.0003	25.0004	27.0004	29.0003	25.0005	27.0004	29.0004
14.1718	-10.8411	34.067	25.0004	27.0004	29.0003	25.0005	27.0004	29.0004	25.0005	27.0005	29.0004
14.1216	-11.2026	33.0073	25.0004	27.0004	29.0003	25.0005	27.0004	29.0004	25.0005	27.0005	29.0004
15.2131	-11.174	34.067	25.0004	27.0004	29.0003	25.0005	27.0004	29.0004	25.0005	27.0005	29.0004
15.7461	-11.3253	33.5583	25.0004	27.0004	29.0003	25.0004	27.0004	29.0004	25.0005	27.0004	29.0004
16.1306	-11.3113	34.067	25.0004	27.0004	29.0003	25.0004	27.0004	29.0004	25.0005	27.0004	29.0004
17.8279	-11.4861	33.5879	25.0004	27.0003	29.0003	25.0004	27.0004	29.0003	25.0005	27.0004	29.0004
17.1322	-11.3672	34.067	25.0004	27.0004	29.0003	25.0004	27.0004	29.0004	25.0005	27.0004	29.0004
16.9603	-11.4164	33.3483	25.0004	27.0004	29.0003	25.0004	27.0004	29.0004	25.0005	27.0004	29.0004
16.4388	-11.365	33.1454	25.0004	27.0004	29.0003	25.0004	27.0004	29.0004	25.0005	27.0004	29.0004
16.4471	-11.7957	34.067	25.0004	27.0004	29.0003	25.0004	27.0004	29.0004	25.0005	27.0004	29.0004
17.3198	-11.6009	33.482	25.0004	27.0003	29.0003	25.0004	27.0004	29.0003	25.0005	27.0004	29.0004
21.4073	-9.23726	31.8484	25.0004	27.0003	29.0003	25.0004	27.0004	29.0003	25.0005	27.0004	29.0004
15.2528	-10.6	30.0723	25.0004	27.0004	29.0003	25.0005	27.0004	29.0004	25.0005	27.0005	29.0004
13.7145	-10.6	31.1794	25.0004	27.0004	29.0003	25.0005	27.0004	29.0004	25.0005	27.0005	29.0004
15.7318	-10.6	29.5175	25.0004	27.0004	29.0003	25.0005	27.0004	29.0004	25.0005	27.0005	29.0004
14.318	-11.1058	31.2642	25.0004	27.0004	29.0003	25.0005	27.0004	29.0004	25.0005	27.0005	29.0004
14.4164	-10.6	30.3253	25.0004	27.0004	29.0003	25.0005	27.0004	29.0004	25.0005	27.0005	29.0004
13.5571	-11.1476	30.749	25.0004	27.0004	29.0003	25.0005	27.0004	29.0004	25.0005	27.0005	29.0004
15.0162	-11.1243	30.4676	25.0004	27.0004	29.0003	25.0005	27.0004	29.0004	25.0005	27.0005	29.0004
15.4126	-10.9923	29.6517	25.0004	27.0004	29.0003	25.0005	27.0004	29.0004	25.0005	27.0005	29.0004
14.8242	-10.6	29.4131	25.0004	27.0004	29.0003	25.0005	27.0004	29.0004	25.0005	27.0005	29.0004
16.5844	-10.6	29.822	25.0004	27.0004	29.0003	25.0004	27.0004	29.0004	25.0005	27.0004	29.0004
19.2784	-8.6	30.0842	25.0004	27.0003	29.0003	25.0004	27.0004	29.0003	25.0005	27.0004	29.0004
18.7621	-8.6	29.4992	25.0004	27.0003	29.0003	25.0004	27.0004	29.0003	25.0005	27.0004	29.0004
18.1131	-8.6	28.9475	25.0004	27.0004	29.0003	25.0004	27.0004	29.0004	25.0005	27.0004	29.0004
18.8475	-9.11159	29.8304	25.0004	27.0003	29.0003	25.0004	27.0004	29.0003	25.0005	27.0004	29.0004
18.5148	-9.0263	29.0605	25.0004	27.0003	29.0003	25.0004	27.0004	29.0003	25.0005	27.0004	29.0004
17.751	-10.1822	29.5443	25.0004	27.0004	29.0003	25.0004	27.0004	29.0004	25.0005	27.0004	29.0004
17.25	-9.23493	28.8736	25.0004	27.0004	29.0003	25.0005	27.0004	29.0004	25.0005	27.0005	29.0004
17.25	-8.6	28.4574	25.0004	27.0004	29.0003	25.0005	27.0004	29.0004	25.0005	27.0005	29.0004
18.2368	-9.42905	29.1758	25.0004	27.0004	29.0003	25.0004	27.0004	29.0004	25.0005	27.0004	29.0004
17.25	-9.93279	29.045	25.0004	27.0004	29.0003	25.0004	27.0004	29.0004	25.0005	27.0004	29.0004
18.252	-9.88932	29.6366	25.0004	27.0003	29.0003	25.0004	27.0004	29.0003	25.0005	27.0004	29.0004
17.25	-10.475	29.452	25.0004	27.0004	29.0003	25.0004	27.0004	29.0004	25.0005	27.0004	29.0004
16.2289	-11.1155	29.7902	25.0004	27.0004	29.0003	25.0004	27.0004	29.0004	25.0005	27.0004	29.0004
17.25	-10.6	29.4354	25.0004	27.0004	29.0003	25.0004	27.0004	29.0004	25.0005	27.0004	29.0004
17.066	-11.1489	29.7581	25.0004	27.0004	29.0003	25.0004	27.0004	29.0004	25.0005	27.0004	29.0004
17.6883	-10.5145	29.2533	25.0004	27.0004	29.0003	25.0004	27.0004	29.0004	25.0005	27.0004	29.0004
6.69092	-10.8076	15.8682	25.0003	27.0003	29.0003	25.0004	27.0003	29.0003	25.0004	27.0004	29.0003
6.68229	-10.6	15.9865	25.0003	27.0003	29.0003	25.0004	27.0003	29.0003	25.0004	27.0004	29.0003
7.11592	-10.6	15.8915	25.0003	27.0003	29.0003	25.0004	27.0003	29.0003	25.0004	27.0004	29.0003
6.7	-10.6	15.567	25.0003	27.0003	29.0003	25.0004	27.0003	29.0003	25.0004	27.0004	29.0003
6.65133	-10.8357	16.2629	25.0004	27.0003	29.0003	25.0004	27.0004	29.0003	25.0004	27.0004	29.0004
6.61018	-10.6	16.5098	25.0004	27.0003	29.0003	25.0004	27.0004	29.0003	25.0004	27.0004	29.0004
7.09002	-10.6	16.3368	25.0004	27.0003	29.0003	25.0004	27.0004	29.0003	25.0004	27.0004	29.0004
20.2413	-8.6	30.1959	25.0004	27.0003	29.0003	25.0004	27.0004	29.0003	25.0005	27.0004	29.0004
19.7355	-9.26232	30.518	25.0004	27.0003	29.0003	25.0004	27.0004	29.0003	25.0005	27.0004	29.0004
19.9968	-9.15965	29.6839	25.0004	27.0003	29.0003	25.0004	27.0004	29.0003	25.0005	27.0004	29.0004
19.7204	-8.6	29.3707	25.0004	27.0003	29.0003	25.0004	27.0004	29.0003	25.0005	27.0004	29.0004
20.5157	-8.6	31.1493	25.0004	27.0003	29.0003	25.0004	27.0004	29.0003	25.0005	27.0004	29.0004
20.7166	-9.15443	31.1676	25.0004	27.0003	29.0003	25.0004	27.0004	29.0003	25.0005	27.0004	29.0004
20.6933	-8.6	29.3237	25.0004	27.0003	29.0003	25.0004	27.0004	29.0003	25.0005	27.0004	29.0004
21.2684	-9.15443	30.6954	25.0004	27.0003	29.0003	25.0004	27.0004	29.0003	25.0005	27.0004	29.0004
22.2989	-8.6	32.7076	25.0004	27.0003	29.0003	25.0004	27.0004	29.0003	25.0004	27.0004	29.0004
21.4038	-8.6	31.7276	25.0004	27.0003	29.0003	25.0004	27.0004	29.0003	25.0005	27.0004	29.0004
-1.97924	-10.8368	25.7253	25.0005	27.0005	29.0004	25.0006	27.0005	29.0005	25.0006	27.0006	29.0005
-1.71869	-10.6	25.5717	25.0005	27.0005	29.0004	25.0006	27.0005	29.0005	25.0006	27.0006	29.0005
-2.17682	-10.6	25.0089	25.0005	27.0005	29.0004	25.0006	27.0005	29.0005	25.0006	27.0006	29.0005
-2.40307	-10.6	25.578	25.0005	27.0005	29.0004	25.0006	27.0005	29.0005	25.0006	27.0006	29.0005
-2.28108	-10.9477	25.3109	25.0005	27.0005	29.0004	25.0006	27.0005	29.0005	25.0006	27.0006	29.0005
-2.16665	-10.6	26.3211	25.0005	27.0005	29.0004	25.0006	27.0005	29.0005	25.0006	27.0006	29.0005
6.7	-10.8048	15.2494	25.0003	27.0003	29.0003	25.0004	27.0003	29.0003	25.0004	27.0004	29.0003
6.7	-10.6	15.1456	25.0003	27.0003	29.0003	25.0004	27.0003	29.0003	25.0004	27.0004	29.0003
7.11819	-10.6	15.4407	25.0003	27.0003	29.0003	25.0004	27.0003	29.0003	25.0004	27.0004	29.0003
-2.11971	-10.8354	24.7813	25.0005	27.0005	29.0004	25.0006	27.0005	29.0005	25.0006	27.0006	29.0005
-1.67563	-10.6	24.8905	25.0005	27.0005	29.0004	25.0006	27.0005	29.0005	25.0006	27.0006	29.0005
-1.56195	-10.8585	24.5778	25.0005	27.0005	29.0004	25.0006	27.0005	29.0005	25.0006	27.0006	29.0005
-1.16292	-10.6	24.6143	25.0005	27.0005	29.0004	25.0006	27.0005	29.0005	25.0006	27.0006	29.0005
-1.6576	-11.0029	24.3649	25.0005	27.0005	29.0004	25.0006	27.0005	29.0005	25.0006	27.0006	29.0005
-2.0682	-11.0632	24.4578	25.0005	27.0005	29.0004	25.0006	27.0005	29.0005	25.0006	27.0006	29.0005
-1.71765	-10.977	25.2811	25.0005	27.0005	29.0004	25.0006	27.0005	29.0005	25.0006	27.0006	29.0005
-2.17728	-11.2233	25.0105	25.0005	27.0005	29.0004	25.0006	27.0005	29.0005	25.0006	27.0006	29.0005
-1.25809	-10.6	25.1473	25.0005	27.0005	29.0004	25.0006	27.0005	29.0005	25.0006	27.0006	29.0005
-1.56757	-10.6	26.3946	25.0005	27.0005	29.0004	25.0006	27.0005	29.0005	25.0006	27.0006	29.0005
-1.55542	-11.0737	25.8727	25.0005	27.0005	29.0004	25.0006	27.0005	29.0005	25.0006	27.0006	29.0005
-0.863645	-10.6	25.8491	25.0005	27.0005	29.0004	25.0006	27.0005	29.0005	25.0006	27.0006	29.0005
-2.05	-11.2223	24.117	25.0005	27.0004	29.0004	25.0006	27.0005	29.0004	25.0006	27.0006	29.0005
-2.06364	-10.7912	23.8218	25.0005	27.0004	29.0004	25.0006	27.0005	29.0004	25.0006	27.0006	29.0005
-2.07613	-10.6	23.7094	25.0005	27.0005	29.0004	25.0006	27.0005	29.0005	25.0006	27.0006	29.0005
-1.83171	-10.8899	23.7291	25.0005	27.0004	29.0004	25.0006	27.0005	29.0004	25.0006	27.0006	29.0005
-2.11651	-10.8096	23.468	25.0005	27.0004	29.0004	25.0006	27.0005	29.0004	25.0006	27.0006	29.0005
-2.07234	-11.0389	23.7395	25.0005	27.0004	29.0004	25.0006	27.0005	29.0004	25.0006	27.0006	29.0005
-1.63443	-10.6	23.806	25.0005	27.0005	29.0004	25.0006	27.0005	29.0005	25.0006	27.0006	29.0005
-1.53158	-10.9144	23.9096	25.0005	27.0004	29.0004	25.0006	27.0005	29.0004	25.0006	27.0006	29.0005
-1.247	-10.9426	24.272	25.0005	27.0005	29.0004	25.0006	27.0005	29.0005	25.0006	27.0006	29.0005
-1.29431	-10.6	24.0707	25.0005	27.0005	29.0004	25.0006	27.0005	29.0005	25.0006	27.0006	29.0005
-0.547659	-10.6	24.0807	25.0005	27.0005	29.0004	25.0006	27.0005	29.0005	25.0006	27.0006	29.0005
12.148	-10.475	32.117	25.0004	27.0004	29.0003	25.0005	27.0004	29.0004	25.0005	27.0005	29.0004
12.5025	-10.6478	32.9603	25.0004	27.0004	29.0003	25.0005	27.0004	29.0004	25.0005	27.0005	29.0004
11.8579	-10.0007	33.092	25.0004	27.0004	29.0003	25.0005	27.0004	29.0004	25.0005	27.0005	29.0004
9.46579	-9.53717	32.117	25.0004	27.0004	29.0003	25.0005	27.0004	29.0004	25.0005	27.0005	29.0004
8.85509	-8.6	32.117	25.0004	27.0004	29.0003	25.0005	27.0004	29.0004	25.0005	27.0005	29.0004
9.60436	-8.6	34.067	25.0004	27.0004	29.0003	25.0005	27.0004	29.0004	25.0005	27.0005	29.0004
10.5805	-9.76406	34.067	25.0004	27.0004	29.0003	25.0005	27.0004	29.0004	25.0005	27.0005	29.0004
10.4997	-10.475	32.117	25.0004	27.0004	29.0003	25.0005	27.0004	29.0004	25.0005	27.0005	29.0004
8.42854	-10.475	32.117	25.0005	27.0004	29.0004	25.0005	27.0005	29.0004	25.0006	27.0005	29.0005
11.8309	-10.6	32.117	25.0004	27.0004	29.0003	25.0005	27.0004	29.0004	25.0005	27.0005	29.0004
13.1058	-11.5353	32.1462	25.0004	27.0004	29.0003	25.0005	27.0004	29.0004	25.0005	27.0005	29.0004
11.7106	-10.6643	34.067	25.0004	27.0004	29.0003	25.0005	27.0004	29.0004	25.0005	27.0005	29.0004
12.8467	-11.2682	34.067	25.0004	27.0004	29.0003	25.0005	27.0004	29.0004	25.0005	27.0005	29.0004
12.74	-11.1893	31.2852	25.0004	27.0004	29.0003	25.0005	27.0004	29.0004	25.0005	27.0005	29.0004
12.5238	-10.6	30.9644	25.0004	27.0004	29.0003	25.0005	27.0004	29.0004	25.0005	27.0005	29.0004
22.3281	-9.20741	31.918	25.0004	27.0003	29.0003	25.0004	27.0004	29.0003	25.0004	27.0004	29.0004
23.2137	-9.20741	33.0877	25.0004	27.0003	29.0003	25.0004	27.0004	29.0003	25.0004	27.0004	29.0004
23.1749	-8.6	34.067	25.0004	27.0003	29.0003	25.0004	27.0004	29.0003	25.0004	27.0004	29.0004
19.6862	-10.5776	33.095	25.0004	27.0003	29.0003	25.0004	27.0004	29.0003	25.0005	27.0004	29.0004
19.636	-10.9381	33.5572	25.0004	27.0003	29.0003	25.0004	27.0004	29.0003	25.0005	27.0004	29.0004
22.3432	-9.62805	34.067	25.0004	27.0003	29.0003	25.0004	27.0004	29.0003	25.0004	27.0004	29.0004
21.3491	-10.3475	34.067	25.0004	27.0003	29.0003	25.0004	27.0004	29.0003	25.0005	27.0004	29.0004
21.9043	-10.0402	32.7525	25.0004	27.0003	29.0003	25.0004	27.0004	29.0003	25.0005	27.0004	29.0004
20.2461	-10.3922	33.0292	25.0004	27.0003	29.0003	25.0004	27.0004	29.0003	25.0005	27.0004	29.0004
20.3482	-10.8362	34.067	25.0004	27.0003	29.0003	25.0004	27.0004	29.0003	25.0005	27.0004	29.0004
18.1001	-11.7183	34.067	25.0004	27.0003	29.0003	25.0004	27.0004	29.0003	25.0005	27.0004	29.0004
18.5791	-11.2491	33.3445	25.0004	27.0003	29.0003	25.0004	27.0004	29.0003	25.0005	27.0004	29.0004
19.1159	-11.9381	34.067	25.0004	27.0003	29.0003	25.0004	27.0004	29.0003	25.0005	27.0004	29.0004
19.1648	-11.4014	33.213	25.0004	27.0003	29.0003	25.0004	27.0004	29.0003	25.0005	27.0004	29.0004
19.3232	-11.8537	33.2226	25.0004	27.0003	29.0003	25.0004	27.0004	29.0003	25.0005	27.0004	29.0004
18.5533	-11.7564	33.2617	25.0004	27.0003	29.0003	25.0004	27.0004	29.0003	25.0005	27.0004	29.0004
18.4558	-12.1655	33.1597	25.0004	27.0003	29.0003	25.0004	27.0004	29.0003	25.0005	27.0004	29.0004
19.9512	-11.6442	33.2554	25.0004	27.0003	29.0003	25.0004	27.0004	29.0003	25.0005	27.0004	29.0004
20.2294	-11.5192	34.067	25.0004	27.0003	29.0003	25.0004	27.0004	29.0003	25.0005	27.0004	29.0004
14.2298	-11.8867	34.067	25.0004	27.0004	29.0003	25.0005	27.0004	29.0004	25.0005	27.0005	29.0004
14.7873	-11.7229	33.0073	25.0004	27.0004	29.0003	25.0005	27.0004	29.0004	25.0005	27.0005	29.0004
13.4717	-11.8812	33.0073	25.0004	27.0004	29.0003	25.0005	27.0004	29.0004	25.0005	27.0005	29.0004
15.5031	-11.8818	34.067	25.0004	27.0004	29.0003	25.0004	27.0004	29.0004	25.0005	27.0004	29.0004
15.3177	-11.3205	33.0733	25.0004	27.0004	29.0003	25.0005	27.0004	29.0004	25.0005	27.0005	29.0004
15.011	-12.1942	32.7928	25.0004	27.0004	29.0003	25.0004	27.0004	29.0004	25.0005	27.0004	29.0004
15.8063	-11.8046	33.2379	25.0004	27.0004	29.0003	25.0004	27.0004	29.0004	25.0005	27.0004	29.0004
16.9242	-11.7529	33.1794	25.0004	27.0004	29.0003	25.0004	27.0004	29.0004	25.0005	27.0004	29.0004
16.6366	-12.2053	33.1417	25.0004	27.0004	29.0003	25.0004	27.0004	29.0004	25.0005	27.0004	29.0004
17.2855	-12.1502	34.067	25.0004	27.0003	29.0003	25.0004	27.0004	29.0003	25.0005	27.0004	29.0004
17.6987	-11.9699	33.1792	25.0004	27.0003	29.0003	25.0004	27.0004	29.0003	25.0005	27.0004	29.0004
16.3276	-12.3212	34.067	25.0004	27.0004	29.0003	25.0004	27.0004	29.0004	25.0005	27.0004	29.0004
14.4234	-11.119	29.8012	25.0004	27.0004	29.0003	25.0005	27.0004	29.0004	25.0005	27.0005	29.0004
13.9859	-10.6	29.4085	25.0004	27.0004	29.0003	25.0005	27.0004	29.0004	25.0005	27.0005	29.0004
13.2915	-10.6	30.0141	25.0004	27.0004	29.0003	25.0005	27.0004	29.0004	25.0005	27.0005	29.0004
16.0132	-10.9003	29.0424	25.0004	27.0004	29.0003	25.0004	27.0004	29.0004	25.0005	27.0004	29.0004
16.3831	-10.6	28.973	25.0004	27.0004	29.0003	25.0004	27.0004	29.0004	25.0005	27.0004	29.0004
15.3596	-10.6	28.6653	25.0004	27.0004	29.0003	25.0005	27.0004	29.0004	25.0005	27.0005	29.0004
12.7961	-11.1893	30.2337	25.0004	27.0004	29.0003	25.0005	27.0004	29.0004	25.0005	27.0005	29.0004
12.0317	-10.6	29.6516	25.0004	27.0004	29.0003	25.0005	27.0004	29.0004	25.0005	27.0005	29.0004
14.895	-11.119	28.9712	25.0004	27.0004	29.0003	25.0005	27.0004	29.0004	25.0005	27.0005	29.0004
14.2331	-10.6	28.5638	25.0004	27.0004	29.0003	25.0005	27.0004	29.0004	25.0005	27.0005	29.0004
16.8822	-10.9755	29.1409	25.0004	27.0004	29.0003	25.0004	27.0004	29.0004	25.0005	27.0004	29.0004
19.1628	-8.6	28.6186	25.0004	27.0003	29.0003	25.0004	27.0004	29.0003	25.0005	27.0004	29.0004
19.3288	-9.03302	29.2388	25.0004	27.0003	29.0003	25.0004	27.0004	29.0003	25.0005	27.0004	29.0004
20.2581	-9.05698	28.8498	25.0004	27.0003	29.0003	25.0004	27.0004	29.0003	25.0005	27.0004	29.0004
20.4225	-8.6	28.4396	25.0004	27.0003	29.0003	25.0004	27.0004	29.0003	25.0005	27.0004	29.0004
18.296	-9.16027	28.3429	25.0004	27.0003	29.0003	25.0004	27.0004	29.0003	25.0005	27.0004	29.0004
18.376	-8.6	27.9008	25.0004	27.0003	29.0003	25.0004	27.0004	29.0003	25.0005	27.0004	29.0004
17.25	-9.15689	27.8773	25.0004	27.0004	29.0003	25.0005	27.0004	29.0004	25.0005	27.0004	29.0004
17.25	-8.6	27.2639	25.0004	27.0004	29.0003	25.0005	27.0004	29.0004	25.0005	27.0005	29.0004
18.0434	-9.06718	27.2052	25.0004	27.0003	29.0003	25.0004	27.0004	29.0003	25.0005	27.0004	29.0004
18.0349	-9.99245	28.7171	25.0004	27.0003	29.0003	25.0004	27.0004	29.0003	25.0005	27.0004	29.0004
17.25	-9.82495	28.0632	25.0004	27.0004	29.0003	25.0004	27.0004	29.0004	25.0005	27.0004	29.0004
17.25	-10.475	28.5441	25.0004	27.0004	29.0003	25.0004	27.0004	29.0004	25.0005	27.0004	29.0004
17.25	-10.6	28.4937	25.0004	27.0004	29.0003	25.0004	27.0004	29.0004	25.0005	27.0004	29.0004
16.3563	-11.2802	28.6613	25.0004	27.0004	29.0003	25.0004	27.0004	29.0004	25.0005	27.0004	29.0004
17.7939	-10.985	29.054	25.0004	27.0003	29.0003	25.0004	27.0004	29.0003	25.0005	27.0004	29.0004
18.2949	-10.572	28.732	25.0004	27.0003	29.0003	25.0004	27.0004	29.0003	25.0005	27.0004	29.0004
16.1405	-10.6	27.9306	25.0004	27.0004	29.0003	25.0004	27.0004	29.0004	25.0005	27.0004	29.0004
7.06094	-10.8261	16.1248	25.0003	27.0003	29.0003	25.0004	27.0003	29.0003	25.0004	27.0004	29.0003
6.68793	-11.0503	15.9141	25.0003	27.0003	29.0003	25.0004	27.0003	29.0003	25.0004	27.0004	29.0003
7.19958	-10.8341	15.7056	25.0003	27.0003	29.0003	25.0004	27.0003	29.0003	25.0004	27.0004	29.0003
7.42964	-10.6	15.6962	25.0003	27.0003	29.0003	25.0004	27.0003	29.0003	25.0004	27.0004	29.0003
7.4906	-10.6	15.3899	25.0003	27.0003	29.0003	25.0004	27.0003	29.0003	25.0004	27.0004	29.0003
6.7	-10.8769	15.567	25.0003	27.0003	29.0003	25.0004	27.0003	29.0003	25.0004	27.0004	29.0003
6.94106	-10.9545	15.1177	25.0003	27.0003	29.0003	25.0004	27.0003	29.0003	25.0004	27.0004	29.0003
7.03508	-11.1185	15.7563	25.0003	27.0003	29.0003	25.0004	27.0003	29.0003	25.0004	27.0004	29.0003
7.56055	-10.6	16.0775	25.0003	27.0003	29.0003	25.0004	27.0003	29.0003	25.0004	27.0004	29.0003
7.45707	-10.9614	16.3716	25.0004	27.0003	29.0003	25.0004	27.0004	29.0003	25.0004	27.0004	29.0004
7.68063	-10.6	16.6911	25.0004	27.0003	29.0003	25.0004	27.0004	29.0003	25.0004	27.0004	29.0004
7.00595	-11.0522	16.3581	25.0004	27.0003	29.0003	25.0004	27.0004	29.0003	25.0004	27.0004	29.0004
7.07787	-10.6	17.0042	25.0004	27.0003	29.0003	25.0004	27.0004	29.0003	25.0004	27.0004	29.0004
7.32396	-11.054	16.8021	25.0004	27.0003	29.0003	25.0004	27.0004	29.0003	25.0004	27.0004	29.0004
7.76516	-10.6	17.6012	25.0004	27.0003	29.0003	25.0004	27.0004	29.0003	25.0005	27.0004	29.0004
6.53168	-10.9344	16.8534	25.0004	27.0003	29.0003	25.0004	27.0004	29.0003	25.0004	27.0004	29.0004
6.43996	-10.6	17.1585	25.0004	27.0003	29.0003	25.0004	27.0004	29.0003	25.0005	27.0004	29.0004
7.03119	-11.009	17.5077	25.0004	27.0003	29.0003	25.0004	27.0004	29.0003	25.0005	27.0004	29.0004
6.96602	-10.6	17.868	25.0004	27.0003	29.0003	25.0004	27.0004	29.0003	25.0005	27.0004	29.0004
6.29399	-11.0845	17.5406	25.0004	27.0003	29.0003	25.0004	27.0004	29.0003	25.0005	27.0004	29.0004
6.10125	-10.6	17.9393	25.0004	27.0004	29.0003	25.0004	27.0004	29.0004	25.0005	27.0004	29.0004
6.60671	-11.2246	16.5284	25.0004	27.0003	29.0003	25.0004	27.0004	29.0003	25.0004	27.0004	29.0004
6.46797	-11.3103	17.0725	25.0004	27.0003	29.0003	25.0004	27.0004	29.0003	25.0005	27.0004	29.0004
21.6194	-8.6	30.2049	25.0004	27.0003	29.0003	25.0004	27.0004	29.0003	25.0005	27.0004	29.0004
20.9959	-9.469	29.5387	25.0004	27.0003	29.0003	25.0004	27.0004	29.0003	25.0005	27.0004	29.0004
21.3225	-9.27959	28.6794	25.0004	27.0003	29.0003	25.0004	27.0004	29.0003	25.0005	27.0004	29.0004
21.6941	-8.6	28.6453	25.0004	27.0003	29.0003	25.0004	27.0004	29.0003	25.0004	27.0004	29.0004
24.2926	-8.6	32.2433	25.0004	27.0003	29.0003	25.0004	27.0004	29.0003	25.0004	27.0004	29.0004
25.227	-8.6	34.067	25.0004	27.0003	29.0003	25.0004	27.0004	29.0003	25.0004	27.0004	29.0004
22.9588	-8.6	31.0761	25.0004	27.0003	29.0003	25.0004	27.0004	29.0003	25.0004	27.0004	29.0004
24.195	-9.20741	30.9867	25.0004	27.0003	29.0003	25.0004	27.0004	29.0003	25.0004	27.0004	29.0004
22.3104	-9.70886	30.1497	25.0004	27.0003	29.0003	25.0004	27.0004	29.0003	25.0004	27.0004	29.0004
19.701	-8.6	27.5294	25.0004	27.0003	29.0003	25.0004	27.0004	29.0003	25.0005	27.0004	29.0004
7.19149	-9.53414	32.117	25.0005	27.0004	29.0004	25.0005	27.0005	29.0004	25.0006	27.0005	29.0005
6.32165	-8.6	32.117	25.0005	27.0004	29.0004	25.0005	27.0005	29.0004	25.0006	27.0005	29.0005
7.07556	-8.6	34.067	25.0005	27.0004	29.0004	25.0005	27.0005	29.0004	25.0006	27.0005	29.0005
-2.6071	-11.0906	25.9212	25.0005	27.0005	29.0004	25.0006	27.0005	29.0005	25.0006	27.0006	29.0005
-2.8265	-10.6	26.2066	25.0005	27.0005	29.0004	25.0006	27.0005	29.0005	25.0007	27.0006	29.0005
-2.3702	-11.2966	25.5123	25.0005	27.0005	29.0004	25.0006	27.0005	29.0005	25.0006	27.0006	29.0005
-1.88117	-11.422	25.843	25.0005	27.0005	29.0004	25.0006	27.0005	29.0005	25.0006	27.0006	29.0005
-1.67347	-11.0737	26.6598	25.0005	27.0005	29.0004	25.0006	27.0005	29.0005	25.0006	27.0006	29.0005
-1.9548	-10.6	27.1459	25.0005	27.0005	29.0004	25.0006	27.0005	29.0005	25.0007	27.0006	29.0005
-0.933043	-10.6	26.9215	25.0005	27.0005	29.0004	25.0006	27.0005	29.0005	25.0006	27.0006	29.0005
-2.41124	-11.1198	26.5952	25.0005	27.0005	29.0004	25.0006	27.0005	29.0005	25.0006	27.0006	29.0005
-2.71673	-10.6	27.125	25.0005	27.0005	29.0004	25.0006	27.0005	29.0005	25.0007	27.0006	29.0005
6.7	-10.8384	14.8403	25.0003	27.0003	29.0003	25.0004	27.0003	29.0003	25.0004	27.0004	29.0003
7.34117	-10.6	14.9732	25.0003	27.0003	29.0003	25.0004	27.0003	29.0003	25.0004	27.0004	29.0003
6.7	-10.6	14.6176	25.0003	27.0003	29.0002	25.0004	27.0003	29.0003	25.0004	27.0004	29.0003
7.3122	-10.8341	15.2464	25.0003	27.0003	29.0003	25.0004	27.0003	29.0003	25.0004	27.0004	29.0003
7.72956	-10.6	15.2091	25.0003	27.0003	29.0003	25.0004	27.0003	29.0003	25.0004	27.0004	29.0003
6.7	-11.0581	15.2008	25.0003	27.0003	29.0003	25.0004	27.0003	29.0003	25.0004	27.0004	29.0003
6.7	-11.2223	15.567	25.0003	27.0003	29.0003	25.0004	27.0003	29.0003	25.0004	27.0004	29.0003
6.67025	-11.467	16.1117	25.0003	27.0003	29.0003	25.0004	27.0003	29.0003	25.0004	27.0004	29.0003
7.14185	-10.8813	14.7322	25.0003	27.0003	29.0002	25.0004	27.0003	29.0003	25.0004	27.0004	29.0003
-1.66405	-10.6	23.3298	25.0005	27.0004	29.0004	25.0006	27.0005	29.0004	25.0006	27.0006	29.0005
-2.17682	-10.6	23.2251	25.0005	27.0004	29.0004	25.0006	27.0005	29.0004	25.0006	27.0006	29.0005
-3.29095	-10.7972	15.8676	25.0003	27.0003	29.0003	25.0004	27.0003	29.0003	25.0004	27.0004	29.0003
-3.28229	-10.6	15.9865	25.0003	27.0003	29.0003	25.0004	27.0003	29.0003	25.0004	27.0004	29.0003
-3.3	-10.6	15.567	25.0003	27.0003	29.0003	25.0004	27.0003	29.0003	25.0004	27.0004	29.0003
-3.73907	-10.6	15.8574	25.0003	27.0003	29.0003	25.0004	27.0003	29.0003	25.0004	27.0004	29.0003
-3.25163	-10.8252	16.2608	25.0003	27.0003	29.0003	25.0004	27.0003	29.0003	25.0004	27.0004	29.0003
-3.21018	-10.6	16.5098	25.0004	27.0003	29.0003	25.0004	27.0004	29.0003	25.0004	27.0004	29.0004
-3.74455	-10.6	16.3232	25.0003	27.0003	29.0003	25.0004	27.0003	29.0003	25.0004	27.0004	29.0003
-3.63631	-10.8178	16.0773	25.0003	27.0003	29.0003	25.0004	27.0003	29.0003	25.0004	27.0004	29.0003
-2.25939	-10.9266	22.9785	25.0005	27.0004	29.0004	25.0005	27.0005	29.0004	25.0006	27.0005	29.0005
-2.40307	-10.6	22.656	25.0005	27.0004	29.0004	25.0005	27.0005	29.0004	25.0006	27.0005	29.0005
-1.80461	-10.6	22.6292	25.0005	27.0004	29.0004	25.0005	27.0005	29.0004	25.0006	27.0005	29.0005
-1.6141	-11.022	23.1216	25.0005	27.0004	29.0004	25.0005	27.0005	29.0004	25.0006	27.0005	29.0005
-2.15442	-11.0848	23.3062	25.0005	27.0004	29.0004	25.0005	27.0005	29.0004	25.0006	27.0005	29.0005
-1.56005	-11.4151	25.2573	25.0005	27.0005	29.0004	25.0006	27.0005	29.0005	25.0006	27.0006	29.0005
-2.27617	-11.6593	25.2987	25.0005	27.0004	29.0004	25.0006	27.0005	29.0004	25.0006	27.0006	29.0005
-1.45606	-11.1171	24.8369	25.0005	27.0005	29.0004	25.0006	27.0005	29.0005	25.0006	27.0006	29.0005
-1.04546	-11.0568	24.744	25.0005	27.0005	29.0004	25.0006	27.0005	29.0005	25.0006	27.0006	29.0005
-0.665006	-10.6	24.9529	25.0005	27.0005	29.0004	25.0006	27.0005	29.0005	25.0006	27.0006	29.0005
-2.09246	-11.4524	24.6365	25.0005	27.0004	29.0004	25.0006	27.0005	29.0004	25.0006	27.0006	29.0005
-1.71177	-11.3688	24.2831	25.0005	27.0004	29.0004	25.0006	27.0005	29.0004	25.0006	27.0006	29.0005
-0.199708	-10.6	24.7352	25.0005	27.0005	29.0004	25.0006	27.0005	29.0005	25.0006	27.0006	29.0005
0.0776506	-10.6	25.3447	25.0005	27.0005	29.0004	25.0006	27.0005	29.0005	25.0006	27.0006	29.0005
-0.843923	-11.171	25.216	25.0005	27.0005	29.0004	25.0006	27.0005	29.0005	25.0006	27.0006	29.0005
-0.736008	-11.0676	26.0132	25.0005	27.0005	29.0004	25.0006	27.0005	29.0005	25.0006	27.0006	29.0005
-0.253447	-10.6	26.2739	25.0005	27.0005	29.0004	25.0006	27.0005	29.0005	25.0006	27.0006	29.0005
-0.0577293	-11.0713	25.9297	25.0005	27.0005	29.0004	25.0006	27.0005	29.0005	25.0006	27.0006	29.0005
0.383206	-10.6	26.2803	25.0005	27.0005	29.0004	25.0006	27.0005	29.0005	25.0006	27.0006	29.0005
1.01934	-10.6	25.5517	25.0005	27.0005	29.0004	25.0006	27.0005	29.0005	25.0006	27.0006	29.0005
-0.0147141	-10.6	27.1436	25.0005	27.0005	29.0004	25.0006	27.0005	29.0005	25.0006	27.0006	29.0005
-0.523803	-11.1783	26.705	25.0005	27.0005	29.0004	25.0006	27.0005	29.0005	25.0006	27.0006	29.0005
-2.10695	-11.4273	23.516	25.0005	27.0004	29.0004	25.0005	27.0005	29.0004	25.0006	27.0005	29.0005
-2.05	-11.661	24.117	25.0005	27.0004	29.0004	25.0005	27.0005	29.0004	25.0006	27.0005	29.0005
-1.45968	-11.9312	25.6926	25.0005	27.0004	29.0004	25.0006	27.0005	29.0004	25.0006	27.0006	29.0005
-2.11409	-11.9583	24.7542	25.0005	27.0004	29.0004	25.0005	27.0005	29.0004	25.0006	27.0005	29.0005
0.780559	-11.3041	27.077	25.0005	27.0005	29.0004	25.0006	27.0005	29.0005	25.0006	27.0006	29.0005
0.590491	-10.6	28.4517	25.0005	27.0005	29.0004	25.0006	27.0005	29.0005	25.0006	27.0006	29.0005
1.18384	-10.6	26.792	25.0005	27.0005	29.0004	25.0006	27.0005	29.0005	25.0006	27.0006	29.0005
1.11873	-11.2722	26.0676	25.0005	27.0004	29.0004	25.0006	27.0005	29.0004	25.0006	27.0006	29.0005
2.05768	-10.6	25.7664	25.0005	27.0005	29.0004	25.0006	27.0005	29.0005	25.0006	27.0006	29.0005
-1.33168	-11.2578	23.924	25.0005	27.0004	29.0004	25.0006	27.0005	29.0004	25.0006	27.0006	29.0005
-0.555223	-11.143	24.3435	25.0005	27.0004	29.0004	25.0006	27.0005	29.0004	25.0006	27.0006	29.0005
0.438206	-10.6	24.4227	25.0005	27.0005	29.0004	25.0006	27.0005	29.0005	25.0006	27.0006	29.0005
0.47529	-11.1766	24.8169	25.0005	27.0004	29.0004	25.0006	27.0005	29.0004	25.0006	27.0006	29.0005
1.68942	-10.6	24.4666	25.0005	27.0005	29.0004	25.0006	27.0005	29.0005	25.0006	27.0006	29.0005
1.4569	-11.2403	25.0582	25.0005	27.0004	29.0004	25.0006	27.0005	29.0004	25.0006	27.0006	29.0005
2.90612	-10.6	24.5983	25.0005	27.0004	29.0004	25.0006	27.0005	29.0004	25.0006	27.0006	29.0005
-1.11477	-10.6	23.5515	25.0005	27.0005	29.0004	25.0006	27.0005	29.0005	25.0006	27.0006	29.0005
-1.0985	-10.9469	23.4646	25.0005	27.0004	29.0004	25.0006	27.0005	29.0004	25.0006	27.0006	29.0005
-0.589144	-10.8715	23.8155	25.0005	27.0004	29.0004	25.0006	27.0005	29.0004	25.0006	27.0006	29.0005
-0.623064	-10.6	23.2875	25.0005	27.0004	29.0004	25.0006	27.0005	29.0004	25.0006	27.0006	29.0005
0.104328	-10.6	23.3807	25.0005	27.0005	29.0004	25.0006	27.0005	29.0005	25.0006	27.0006	29.0005
2.26618	-10.6	26.9493	25.0005	27.0005	29.0004	25.0006	27.0005	29.0005	25.0006	27.0006	29.0005
1.92101	-11.3041	26.9799	25.0005	27.0004	29.0004	25.0006	27.0005	29.0004	25.0006	27.0006	29.0005
2.77541	-11.2916	26.4217	25.0005	27.0004	29.0004	25.0006	27.0005	29.0004	25.0006	27.0006	29.0005
3.20024	-10.6	28.1451	25.0005	27.0005	29.0004	25.0006	27.0005	29.0005	25.0006	27.0006	29.0005
1.82439	-10.6	27.9473	25.0005	27.0005	29.0004	25.0006	27.0005	29.0005	25.0006	27.0006	29.0005
11.6579	-11.3132	32.9712	25.0004	27.0004	29.0003	25.0005	27.0004	29.0004	25.0005	27.0005	29.0004
9.80605	-11.1748	34.067	25.0004	27.0004	29.0003	25.0005	27.0004	29.0004	25.0005	27.0005	29.0004
8.23755	-10.0413	34.067	25.0004	27.0004	29.0003	25.0005	27.0004	29.0004	25.0005	27.0005	29.0004
8.43975	-10.5525	33.1189	25.0004	27.0004	29.0003	25.0005	27.0004	29.0004	25.0005	27.0005	29.0004
7.15719	-10.5587	33.0215	25.0005	27.0004	29.0004	25.0005	27.0005	29.0004	25.0006	27.0005	29.0005
5.91102	-10.475	32.117	25.0005	27.0004	29.0004	25.0005	27.0005	29.0004	25.0006	27.0005	29.0005
10.1183	-10.6	32.117	25.0004	27.0004	29.0003	25.0005	27.0004	29.0004	25.0005	27.0005	29.0004
11.1453	-11.3646	31.4141	25.0004	27.0004	29.0003	25.0005	27.0004	29.0004	25.0005	27.0005	29.0004
11.011	-10.6	30.6641	25.0004	27.0004	29.0003	25.0005	27.0004	29.0004	25.0005	27.0005	29.0004
7.96171	-10.6	32.117	25.0005	27.0004	29.0004	25.0005	27.0005	29.0004	25.0006	27.0005	29.0005
11.0536	-11.5982	30.1654	25.0004	27.0004	29.0003	25.0005	27.0004	29.0004	25.0005	27.0005	29.0004
3.57712	-10.6	26.3377	25.0005	27.0004	29.0004	25.0006	27.0005	29.0004	25.0006	27.0006	29.0005
3.44416	-11.4494	25.2112	25.0005	27.0004	29.0004	25.0005	27.0005	29.0004	25.0006	27.0005	29.0005
4.28872	-10.6	24.5594	25.0005	27.0004	29.0004	25.0005	27.0005	29.0004	25.0006	27.0005	29.0005
11.3114	-11.9118	34.067	25.0004	27.0004	29.0003	25.0005	27.0004	29.0004	25.0005	27.0005	29.0004
11.8061	-11.8452	32.2602	25.0004	27.0004	29.0003	25.0005	27.0004	29.0004	25.0005	27.0005	29.0004
12.872	-12.1983	34.067	25.0004	27.0004	29.0003	25.0005	27.0004	29.0004	25.0005	27.0005	29.0004
10.4112	-10.6	29.0672	25.0004	27.0004	29.0003	25.0005	27.0004	29.0004	25.0005	27.0005	29.0004
24.1945	-9.92077	34.067	25.0004	27.0003	29.0003	25.0004	27.0004	29.0003	25.0004	27.0004	29.0004
20.2341	-11.097	33.0448	25.0004	27.0003	29.0003	25.0004	27.0004	29.0003	25.0005	27.0004	29.0004
21.2579	-10.7462	33.1714	25.0004	27.0003	29.0003	25.0004	27.0004	29.0003	25.0005	27.0004	29.0004
22.7675	-10.8489	34.067	25.0004	27.0003	29.0003	25.0004	27.0004	29.0003	25.0004	27.0004	29.0004
23.2524	-9.81482	32.1083	25.0004	27.0003	29.0003	25.0004	27.0004	29.0003	25.0004	27.0004	29.0004
21.3653	-11.4366	34.067	25.0004	27.0003	29.0003	25.0004	27.0004	29.0003	25.0005	27.0004	29.0004
15.7891	-12.3848	33.0639	25.0004	27.0004	29.0003	25.0004	27.0004	29.0004	25.0005	27.0004	29.0004
16.5141	-12.8403	33.1471	25.0004	27.0004	29.0003	25.0004	27.0004	29.0004	25.0005	27.0004	29.0004
18.1487	-12.5528	34.067	25.0004	27.0003	29.0003	25.0004	27.0004	29.0003	25.0005	27.0004	29.0004
17.3404	-12.4734	32.9592	25.0004	27.0003	29.0003	25.0004	27.0004	29.0003	25.0005	27.0004	29.0004
19.1267	-12.6549	33.0599	25.0004	27.0003	29.0003	25.0004	27.0004	29.0003	25.0005	27.0004	29.0004
19.2089	-12.7743	34.067	25.0004	27.0003	29.0003	25.0004	27.0004	29.0003	25.0005	27.0004	29.0004
19.9162	-12.3809	33.3379	25.0004	27.0003	29.0003	25.0004	27.0004	29.0003	25.0005	27.0004	29.0004
20.6749	-12.3938	34.067	25.0004	27.0003	29.0003	25.0004	27.0004	29.0003	25.0005	27.0004	29.0004
20.6343	-11.9985	32.6457	25.0004	27.0003	29.0003	25.0004	27.0004	29.0003	25.0005	27.0004	29.0004
13.6843	-12.7967	34.067	25.0004	27.0004	29.0003	25.0005	27.0004	29.0004	25.0005	27.0005	29.0004
14.324	-12.6624	32.9225	25.0004	27.0004	29.0003	25.0005	27.0004	29.0004	25.0005	27.0005	29.0004
13.0003	-12.7059	32.7775	25.0004	27.0004	29.0003	25.0005	27.0004	29.0004	25.0005	27.0005	29.0004
15.1659	-12.8873	34.067	25.0004	27.0004	29.0003	25.0004	27.0004	29.0004	25.0005	27.0004	29.0004
16.8868	-13.0526	34.067	25.0004	27.0003	29.0003	25.0004	27.0004	29.0003	25.0005	27.0004	29.0004
7.39538	-10.6	14.2947	25.0003	27.0003	29.0002	25.0003	27.0003	29.0003	25.0004	27.0003	29.0003
6.7	-10.9517	14.244	25.0003	27.0003	29.0002	25.0003	27.0003	29.0003	25.0004	27.0003	29.0003
6.7	-10.6	13.952	25.0003	27.0003	29.0002	25.0003	27.0003	29.0003	25.0004	27.0003	29.0003
6.7	-11.2166	14.5819	25.0003	27.0003	29.0002	25.0004	27.0003	29.0003	25.0004	27.0004	29.0003
24.897	-11.6207	34.067	25.0004	27.0003	29.0003	25.0004	27.0004	29.0003	25.0004	27.0004	29.0004
26.493	-10.2286	34.067	25.0004	27.0003	29.0003	25.0004	27.0004	29.0003	25.0004	27.0004	29.0004
25.2519	-10.3241	31.2533	25.0004	27.0003	29.0003	25.0004	27.0004	29.0003	25.0004	27.0004	29.0004
27.8594	-8.6	34.067	25.0003	27.0003	29.0003	25.0004	27.0003	29.0003	25.0004	27.0004	29.0003
28.8911	-10.0795	34.067	25.0003	27.0003	29.0003	25.0004	27.0003	29.0003	25.0004	27.0004	29.0003
27.2503	-10.6458	31.9564	25.0003	27.0003	29.0003	25.0004	27.0003	29.0003	25.0004	27.0004	29.0003
28.2992	-11.9371	34.067	25.0003	27.0003	29.0003	25.0004	27.0003	29.0003	25.0004	27.0004	29.0003
13.7086	-11.2456	28.6901	25.0004	27.0004	29.0003	25.0005	27.0004	29.0004	25.0005	27.0005	29.0004
13.1355	-10.6	28.8604	25.0004	27.0004	29.0003	25.0005	27.0004	29.0004	25.0005	27.0005	29.0004
12.6009	-11.257	29.2317	25.0004	27.0004	29.0003	25.0005	27.0004	29.0004	25.0005	27.0005	29.0004
11.4659	-11.4268	28.8613	25.0004	27.0004	29.0003	25.0005	27.0004	29.0004	25.0005	27.0005	29.0004
11.9073	-10.6	28.1306	25.0004	27.0004	29.0003	25.0005	27.0004	29.0004	25.0005	27.0005	29.0004
15.4801	-11.1471	28.0679	25.0004	27.0004	29.0003	25.0004	27.0004	29.0004	25.0005	27.0004	29.0004
14.8181	-10.6	27.6048	25.0004	27.0004	29.0003	25.0005	27.0004	29.0004	25.0005	27.0005	29.0004
13.3596	-10.6	27.5967	25.0004	27.0004	29.0003	25.0005	27.0004	29.0004	25.0005	27.0005	29.0004
14.3203	-11.2738	27.7922	25.0004	27.0004	29.0003	25.0005	27.0004	29.0004	25.0005	27.0005	29.0004
26.1042	-11.9927	32.3805	25.0004	27.0003	29.0003	25.0004	27.0004	29.0003	25.0004	27.0004	29.0004
21.2528	-8.6	27.2707	25.0004	27.0003	29.0003	25.0004	27.0004	29.0003	25.0004	27.0004	29.0004
18.7215	-8.6	26.5403	25.0004	27.0003	29.0003	25.0004	27.0004	29.0003	25.0005	27.0004	29.0004
17.25	-8.6	25.7435	25.0004	27.0004	29.0003	25.0004	27.0004	29.0004	25.0005	27.0004	29.0004
19.5602	-9.54059	28.4095	25.0004	27.0003	29.0003	25.0004	27.0004	29.0003	25.0005	27.0004	29.0004
20.4221	-9.40474	27.274	25.0004	27.0003	29.0003	25.0004	27.0004	29.0003	25.0005	27.0004	29.0004
18.6678	-9.66017	27.5319	25.0004	27.0003	29.0003	25.0004	27.0004	29.0003	25.0005	27.0004	29.0004
17.25	-9.52396	26.7275	25.0004	27.0004	29.0003	25.0004	27.0004	29.0004	25.0005	27.0004	29.0004
18.7098	-9.40966	25.8018	25.0004	27.0003	29.0003	25.0004	27.0004	29.0003	25.0005	27.0004	29.0004
18.0355	-10.289	27.8851	25.0004	27.0003	29.0003	25.0004	27.0004	29.0003	25.0005	27.0004	29.0004
18.0547	-10.8453	27.8133	25.0004	27.0003	29.0003	25.0004	27.0004	29.0003	25.0005	27.0004	29.0004
17.25	-10.475	27.3912	25.0004	27.0004	29.0003	25.0004	27.0004	29.0004	25.0005	27.0004	29.0004
16.6244	-11.3182	27.4225	25.0004	27.0003	29.0003	25.0004	27.0004	29.0003	25.0005	27.0004	29.0004
15.7968	-10.6	26.6091	25.0004	27.0004	29.0003	25.0004	27.0004	29.0004	25.0005	27.0004	29.0004
17.25	-10.6	27.2961	25.0004	27.0003	29.0003	25.0004	27.0004	29.0003	25.0005	27.0004	29.0004
17.4564	-11.3173	28.4617	25.0004	27.0003	29.0003	25.0004	27.0004	29.0003	25.0005	27.0004	29.0004
6.66981	-11.0508	18.2826	25.0004	27.0004	29.0003	25.0004	27.0004	29.0004	25.0005	27.0004	29.0004
6.62366	-10.6	19.001	25.0004	27.0004	29.0003	25.0005	27.0004	29.0004	25.0005	27.0005	29.0004
5.85895	-11.2136	18.3424	25.0004	27.0004	29.0003	25.0004	27.0004	29.0004	25.0005	27.0004	29.0004
5.48972	-10.6	18.8285	25.0004	27.0004	29.0003	25.0005	27.0004	29.0004	25.0005	27.0005	29.0004
7.72563	-10.8784	15.8922	25.0003	27.0003	29.0003	25.0004	27.0003	29.0003	25.0004	27.0004	29.0003
7.85605	-10.6	15.6471	25.0003	27.0003	29.0003	25.0004	27.0003	29.0003	25.0004	27.0004	29.0003
7.79802	-10.9298	15.3407	25.0003	27.0003	29.0003	25.0004	27.0003	29.0003	25.0004	27.0004	29.0003
8.08876	-10.6	15.2778	25.0003	27.0003	29.0003	25.0004	27.0003	29.0003	25.0004	27.0004	29.0003
7.88796	-10.6	14.8079	25.0003	27.0003	29.0002	25.0004	27.0003	29.0003	25.0004	27.0004	29.0003
7.28324	-11.0683	15.5196	25.0003	27.0003	29.0003	25.0004	27.0003	29.0003	25.0004	27.0004	29.0003
7.18212	-11.1041	14.9861	25.0003	27.0003	29.0003	25.0004	27.0003	29.0003	25.0004	27.0004	29.0003
7.10329	-11.3069	15.3069	25.0003	27.0003	29.0003	25.0004	27.0003	29.0003	25.0004	27.0004	29.0003
7.23477	-11.5026	16.024	25.0003	27.0003	29.0003	25.0004	27.0003	29.0003	25.0004	27.0004	29.0003
8.16743	-10.6	16.2453	25.0003	27.0003	29.0003	25.0004	27.0003	29.0003	25.0004	27.0004	29.0003
7.90818	-10.8706	16.3851	25.0003	27.0003	29.0003	25.0004	27.0003	29.0003	25.0004	27.0004	29.0003
8.23789	-10.8699	15.7922	25.0003	27.0003	29.0003	25.0004	27.0003	29.0003	25.0004	27.0004	29.0003
8.49879	-10.6	15.6947	25.0003	27.0003	29.0003	25.0004	27.0003	29.0003	25.0004	27.0004	29.0003
8.48341	-10.6	17.0668	25.0004	27.0003	29.0003	25.0004	27.0004	29.0003	25.0004	27.0004	29.0004
8.9691	-10.6	16.4089	25.0003	27.0003	29.0003	25.0004	27.0003	29.0003	25.0004	27.0004	29.0003
7.64334	-10.6	18.7143	25.0004	27.0004	29.0003	25.0004	27.0004	29.0004	25.0005	27.0004	29.0004
7.93918	-11.0427	18.1122	25.0004	27.0003	29.0003	25.0004	27.0004	29.0003	25.0005	27.0004	29.0004
8.793	-10.6	18.2324	25.0004	27.0003	29.0003	25.0004	27.0004	29.0003	25.0005	27.0004	29.0004
7.20327	-11.0816	18.9827	25.0004	27.0004	29.0003	25.0004	27.0004	29.0004	25.0005	27.0004	29.0004
7.52207	-10.6	20.1558	25.0004	27.0004	29.0003	25.0005	27.0004	29.0004	25.0005	27.0005	29.0004
8.63142	-11.0744	17.6604	25.0004	27.0003	29.0003	25.0004	27.0004	29.0003	25.0004	27.0004	29.0004
9.54445	-10.6	17.3148	25.0004	27.0003	29.0003	25.0004	27.0004	29.0003	25.0004	27.0004	29.0004
8.20675	-11.1858	16.6767	25.0004	27.0003	29.0003	25.0004	27.0004	29.0003	25.0004	27.0004	29.0004
7.57004	-11.5079	16.6001	25.0004	27.0003	29.0003	25.0004	27.0004	29.0003	25.0004	27.0004	29.0004
7.75461	-11.2753	17.3561	25.0004	27.0003	29.0003	25.0004	27.0004	29.0003	25.0004	27.0004	29.0004
7.09636	-11.4179	17.1474	25.0004	27.0003	29.0003	25.0004	27.0004	29.0003	25.0004	27.0004	29.0004
7.29059	-11.3979	17.8478	25.0004	27.0003	29.0003	25.0004	27.0004	29.0003	25.0005	27.0004	29.0004
6.25073	-11.6557	17.6384	25.0004	27.0003	29.0003	25.0004	27.0004	29.0003	25.0005	27.0004	29.0004
6.53338	-11.6683	16.847	25.0004	27.0003	29.0003	25.0004	27.0004	29.0003	25.0004	27.0004	29.0004
6.86875	-11.7819	17.4927	25.0004	27.0003	29.0003	25.0004	27.0004	29.0003	25.0005	27.0004	29.0004
10.5465	-10.6	27.4084	25.0004	27.0004	29.0003	25.0005	27.0004	29.0004	25.0005	27.0005	29.0004
29.2252	-11.3639	31.6856	25.0003	27.0003	29.0003	25.0004	27.0003	29.0003	25.0004	27.0004	29.0003
31.2	-10.8813	34.067	25.0003	27.0003	29.0003	25.0004	27.0003	29.0003	25.0004	27.0004	29.0003
31.2	-8.6	34.067	25.0003	27.0003	29.0003	25.0004	27.0003	29.0003	25.0004	27.0004	29.0003
31.2	-10.1601	31.8089	25.0003	27.0003	29.0003	25.0004	27.0003	29.0003	25.0004	27.0004	29.0003
22.8122	-9.64095	28.839	25.0004	27.0003	29.0003	25.0004	27.0004	29.0003	25.0004	27.0004	29.0004
23.3017	-8.6	29.0768	25.0004	27.0003	29.0003	25.0004	27.0004	29.0003	25.0004	27.0004	29.0004
22.5679	-8.6	27.6273	25.0004	27.0003	29.0003	25.0004	27.0004	29.0003	25.0004	27.0004	29.0004
21.9326	-9.94397	27.1634	25.0004	27.0003	29.0003	25.0004	27.0004	29.0003	25.0004	27.0004	29.0004
26.5946	-8.6	31.8126	25.0004	27.0003	29.0003	25.0004	27.0004	29.0003	25.0004	27.0004	29.0004
25.1376	-8.6	29.8651	25.0004	27.0003	29.0003	25.0004	27.0004	29.0003	25.0004	27.0004	29.0004
24.2549	-9.74767	29.5928	25.0004	27.0003	29.0003	25.0004	27.0004	29.0003	25.0004	27.0004	29.0004
28.8987	-8.6	31.9277	25.0003	27.0003	29.0003	25.0004	27.0003	29.0003	25.0004	27.0004	29.0003
20.5387	-8.6	25.9927	25.0004	27.0003	29.0003	25.0004	27.0004	29.0003	25.0004	27.0004	29.0004
29.6038	-9.83152	30.1486	25.0003	27.0003	29.0003	25.0004	27.0003	29.0003	25.0004	27.0004	29.0003
31.2	-8.6	30.4515	25.0003	27.0003	29.0003	25.0004	27.0003	29.0003	25.0004	27.0004	29.0003
4.68049	-9.59068	32.117	25.0005	27.0004	29.0004	25.0005	27.0005	29.0004	25.0006	27.0005	29.0005
3.26874	-8.6	32.117	25.0005	27.0004	29.0004	25.0005	27.0005	29.0004	25.0006	27.0005	29.0005
3.93774	-8.6	34.067	25.0005	27.0004	29.0004	25.0005	27.0005	29.0004	25.0006	27.0005	29.0005
2.61882	-9.62562	32.117	25.0005	27.0004	29.0004	25.0005	27.0005	29.0004	25.0006	27.0005	29.0005
0.124199	-8.6	32.117	25.0005	27.0004	29.0004	25.0005	27.0005	29.0004	25.0006	27.0005	29.0005
0.517366	-8.6	34.067	25.0005	27.0004	29.0004	25.0005	27.0005	29.0004	25.0006	27.0005	29.0005
5.44071	-10.6	32.117	25.0005	27.0004	29.0004	25.0005	27.0005	29.0004	25.0006	27.0005	29.0005
5.3822	-10.1821	34.067	25.0005	27.0004	29.0004	25.0005	27.0005	29.0004	25.0006	27.0005	29.0005
3.19662	-10.475	32.117	25.0005	27.0004	29.0004	25.0005	27.0005	29.0004	25.0006	27.0005	29.0005
-8.38198	-10.831	24.7733	25.0005	27.0005	29.0004	25.0006	27.0005	29.0005	25.0006	27.0006	29.0005
-8.32318	-10.6	25.0089	25.0005	27.0005	29.0004	25.0006	27.0005	29.0005	25.0006	27.0006	29.0005
-8.42387	-10.6	24.5245	25.0005	27.0005	29.0004	25.0006	27.0005	29.0005	25.0006	27.0006	29.0005
-8.82045	-10.6	24.8941	25.0005	27.0005	29.0004	25.0006	27.0005	29.0005	25.0006	27.0006	29.0005
-8.45	-10.6	24.117	25.0005	27.0005	29.0004	25.0006	27.0005	29.0005	25.0006	27.0006	29.0005
-8.43698	-10.7994	24.4054	25.0005	27.0005	29.0004	25.0006	27.0005	29.0005	25.0006	27.0006	29.0005
-8.8378	-10.6	24.3694	25.0005	27.0005	29.0004	25.0006	27.0005	29.0005	25.0006	27.0006	29.0005
-8.45	-10.8769	24.117	25.0005	27.0004	29.0004	25.0006	27.0005	29.0004	25.0006	27.0006	29.0005
-0.273493	-11.4257	27.9847	25.0005	27.0005	29.0004	25.0006	27.0005	29.0005	25.0006	27.0006	29.0005
-0.725942	-10.6	28.2538	25.0005	27.0005	29.0004	25.0006	27.0005	29.0005	25.0006	27.0006	29.0005
-3.14901	-11.166	26.5307	25.0005	27.0005	29.0004	25.0006	27.0005	29.0005	25.0006	27.0006	29.0005
-3.53615	-10.6	26.8193	25.0005	27.0005	29.0004	25.0006	27.0005	29.0005	25.0007	27.0006	29.0005
-2.69457	-11.6395	26.0431	25.0005	27.0005	29.0004	25.0006	27.0005	29.0005	25.0006	27.0006	29.0005
-2.3919	-12.2001	25.5562	25.0005	27.0004	29.0004	25.0006	27.0005	29.0004	25.0006	27.0006	29.0005
-1.53131	-12.0354	26.4777	25.0005	27.0004	29.0004	25.0006	27.0005	29.0004	25.0006	27.0006	29.0005
0.291754	-11.6151	29.3922	25.0005	27.0004	29.0004	25.0006	27.0005	29.0004	25.0006	27.0006	29.0005
-1.60692	-10.6	27.8549	25.0005	27.0005	29.0004	25.0006	27.0005	29.0005	25.0006	27.0006	29.0005
-1.2256	-11.4566	27.7525	25.0005	27.0005	29.0004	25.0006	27.0005	29.0005	25.0006	27.0006	29.0005
-1.68055	-10.6	28.6723	25.0005	27.0005	29.0004	25.0006	27.0005	29.0005	25.0006	27.0006	29.0005
-2.17771	-11.4875	27.5203	25.0005	27.0005	29.0004	25.0006	27.0005	29.0005	25.0006	27.0006	29.0005
-2.53579	-10.6	28.0535	25.0005	27.0005	29.0004	25.0006	27.0005	29.0005	25.0007	27.0006	29.0005
-2.52491	-11.8715	26.8894	25.0005	27.0005	29.0004	25.0006	27.0005	29.0005	25.0006	27.0006	29.0005
-3.1631	-11.2238	27.5322	25.0005	27.0005	29.0004	25.0006	27.0005	29.0005	25.0006	27.0006	29.0005
-3.63906	-10.6	28.0315	25.0005	27.0005	29.0004	25.0006	27.0005	29.0005	25.0007	27.0006	29.0005
-4.03392	-11.2722	27.0769	25.0005	27.0005	29.0004	25.0006	27.0005	29.0005	25.0006	27.0006	29.0005
-4.6092	-10.6	27.2521	25.0005	27.0005	29.0004	25.0006	27.0005	29.0005	25.0007	27.0006	29.0005
-0.754596	-10.6	30.0123	25.0005	27.0005	29.0004	25.0006	27.0005	29.0005	25.0006	27.0006	29.0005
2.00579	-10.6	29.874	25.0005	27.0005	29.0004	25.0006	27.0005	29.0005	25.0006	27.0006	29.0005
-1.32754	-11.5473	28.8924	25.0005	27.0005	29.0004	25.0006	27.0005	29.0005	25.0006	27.0006	29.0005
-3.17719	-11.2816	28.5336	25.0005	27.0005	29.0004	25.0006	27.0005	29.0005	25.0006	27.0006	29.0005
-1.26891	-9.61555	32.117	25.0005	27.0004	29.0004	25.0006	27.0005	29.0004	25.0006	27.0006	29.0005
-2.90131	-8.6	32.117	25.0005	27.0004	29.0004	25.0006	27.0005	29.0004	25.0006	27.0006	29.0005
-2.62931	-8.6	34.067	25.0005	27.0004	29.0004	25.0006	27.0005	29.0004	25.0006	27.0006	29.0005
-2.87892	-9.64208	32.117	25.0005	27.0004	29.0004	25.0006	27.0005	29.0004	25.0006	27.0006	29.0005
-3.12275	-10.6	29.7708	25.0005	27.0005	29.0004	25.0006	27.0005	29.0005	25.0006	27.0006	29.0005
-4.54821	-10.6	28.6565	25.0005	27.0005	29.0004	25.0006	27.0005	29.0005	25.0007	27.0006	29.0005
-4.56535	-9.61002	32.117	25.0005	27.0004	29.0004	25.0006	27.0005	29.0004	25.0006	27.0006	29.0005
-7.6735	-10.6	26.2066	25.0005	27.0005	29.0004	25.0006	27.0005	29.0005	25.0007	27.0006	29.0005
-7.47716	-11.2609	26.4148	25.0005	27.0005	29.0004	25.0006	27.0005	29.0005	25.0006	27.0006	29.0005
-6.96385	-10.6	26.8193	25.0005	27.0005	29.0004	25.0006	27.0005	29.0005	25.0007	27.0006	29.0005
-7.81416	-10.6	27.1259	25.0005	27.0005	29.0004	25.0006	27.0005	29.0005	25.0007	27.0006	29.0005
-8.38094	-10.8371	23.4558	25.0005	27.0004	29.0004	25.0006	27.0005	29.0004	25.0006	27.0006	29.0005
-8.32318	-10.6	23.2251	25.0005	27.0004	29.0004	25.0006	27.0005	29.0004	25.0006	27.0006	29.0005
-8.8228	-10.6	23.334	25.0005	27.0004	29.0004	25.0006	27.0005	29.0004	25.0006	27.0006	29.0005
-8.42387	-10.6	23.7094	25.0005	27.0004	29.0004	25.0006	27.0005	29.0004	25.0006	27.0006	29.0005
-8.43681	-10.8031	23.8267	25.0005	27.0004	29.0004	25.0006	27.0005	29.0004	25.0006	27.0006	29.0005
-8.82786	-10.6	23.8823	25.0005	27.0005	29.0004	25.0006	27.0005	29.0005	25.0006	27.0006	29.0005
-8.43309	-11.0552	24.4456	25.0005	27.0005	29.0004	25.0006	27.0005	29.0005	25.0006	27.0006	29.0005
-8.79576	-10.9194	24.3094	25.0005	27.0005	29.0004	25.0006	27.0005	29.0005	25.0006	27.0006	29.0005
-8.97818	-10.8271	24.068	25.0005	27.0004	29.0004	25.0006	27.0005	29.0004	25.0006	27.0006	29.0005
-9.1624	-10.6	24.1464	25.0005	27.0005	29.0004	25.0006	27.0005	29.0005	25.0006	27.0006	29.0005
-9.29623	-10.6	24.6201	25.0005	27.0005	29.0004	25.0006	27.0005	29.0005	25.0006	27.0006	29.0005
-8.80596	-11.0447	23.9485	25.0005	27.0004	29.0004	25.0006	27.0005	29.0004	25.0006	27.0006	29.0005
-8.4327	-11.0557	23.7847	25.0005	27.0004	29.0004	25.0006	27.0005	29.0004	25.0006	27.0006	29.0005
-8.45	-11.2223	24.117	25.0005	27.0004	29.0004	25.0006	27.0005	29.0004	25.0006	27.0006	29.0005
-7.95783	-11.0755	25.8222	25.0005	27.0005	29.0004	25.0006	27.0005	29.0005	25.0006	27.0006	29.0005
-8.43055	-10.6	26.3402	25.0005	27.0005	29.0004	25.0006	27.0005	29.0005	25.0006	27.0006	29.0005
-8.09693	-10.6	25.578	25.0005	27.0005	29.0004	25.0006	27.0005	29.0005	25.0006	27.0006	29.0005
-8.22908	-10.9419	25.2854	25.0005	27.0005	29.0004	25.0006	27.0005	29.0005	25.0006	27.0006	29.0005
-8.71413	-10.6	25.5511	25.0005	27.0005	29.0004	25.0006	27.0005	29.0005	25.0006	27.0006	29.0005
-8.75281	-10.9394	25.1819	25.0005	27.0005	29.0004	25.0006	27.0005	29.0005	25.0006	27.0006	29.0005
-9.37644	-10.6	25.3263	25.0005	27.0005	29.0004	25.0006	27.0005	29.0005	25.0006	27.0006	29.0005
-8.32871	-11.2318	24.9896	25.0005	27.0005	29.0004	25.0006	27.0005	29.0005	25.0006	27.0006	29.0005
7.66153	-11.0731	14.7194	25.0003	27.0003	29.0002	25.0004	27.0003	29.0003	25.0004	27.0004	29.0003
6.34825	-11.2904	19.3328	25.0004	27.0004	29.0003	25.0005	27.0004	29.0004	25.0005	27.0005	29.0004
5.82453	-10.6	20.4439	25.0004	27.0004	29.0003	25.0005	27.0004	29.0004	25.0005	27.0005	29.0004
6.7	-11.4622	15.0258	25.0003	27.0003	29.0003	25.0004	27.0003	29.0003	25.0004	27.0004	29.0003
6.7	-11.661	15.567	25.0003	27.0003	29.0003	25.0004	27.0003	29.0003	25.0004	27.0004	29.0003
7.35169	-11.6908	15.3806	25.0003	27.0003	29.0003	25.0004	27.0003	29.0003	25.0004	27.0004	29.0003
6.651	-11.9546	16.2653	25.0003	27.0003	29.0003	25.0004	27.0003	29.0003	25.0004	27.0004	29.0003
8.25591	-10.6	14.2473	25.0003	27.0003	29.0002	25.0003	27.0003	29.0003	25.0004	27.0003	29.0003
7.18073	-11.2029	14.3574	25.0003	27.0003	29.0002	25.0003	27.0003	29.0003	25.0004	27.0003	29.0003
6.7	-11.1073	13.5247	25.0003	27.0003	29.0002	25.0003	27.0003	29.0003	25.0004	27.0003	29.0003
7.54715	-10.6	13.5996	25.0003	27.0003	29.0002	25.0003	27.0003	29.0003	25.0004	27.0003	29.0003
6.7	-10.6	13.1093	25.0003	27.0003	29.0002	25.0003	27.0003	29.0003	25.0004	27.0003	29.0003
7.58696	-10.6	12.6294	25.0003	27.0003	29.0002	25.0003	27.0003	29.0003	25.0003	27.0003	29.0003
6.7	-11.3137	14.0017	25.0003	27.0003	29.0002	25.0003	27.0003	29.0003	25.0004	27.0003	29.0003
-3.70906	-10.8314	15.7358	25.0003	27.0003	29.0003	25.0004	27.0003	29.0003	25.0004	27.0004	29.0003
-3.71257	-10.6	15.389	25.0003	27.0003	29.0002	25.0004	27.0003	29.0003	25.0004	27.0004	29.0003
-4.06909	-10.6	15.6109	25.0003	27.0003	29.0003	25.0004	27.0003	29.0003	25.0004	27.0004	29.0003
-3.3	-10.8073	15.2483	25.0003	27.0003	29.0002	25.0003	27.0003	29.0003	25.0004	27.0003	29.0003
-3.3	-10.6	15.1471	25.0003	27.0003	29.0002	25.0003	27.0003	29.0003	25.0004	27.0003	29.0003
-3.3	-10.8769	15.567	25.0003	27.0003	29.0003	25.0004	27.0003	29.0003	25.0004	27.0004	29.0003
-3.8216	-10.6	14.8199	25.0003	27.0003	29.0002	25.0003	27.0003	29.0003	25.0004	27.0003	29.0003
-3.68521	-10.9455	15.2793	25.0003	27.0003	29.0002	25.0004	27.0003	29.0003	25.0004	27.0004	29.0003
-3.3	-10.8396	14.8329	25.0003	27.0003	29.0002	25.0003	27.0003	29.0003	25.0004	27.0003	29.0003
-3.3	-10.6	14.6167	25.0003	27.0003	29.0002	25.0003	27.0003	29.0003	25.0004	27.0003	29.0003
-7.3	-10.8059	15.2479	25.0003	27.0003	29.0002	25.0003	27.0003	29.0003	25.0004	27.0003	29.0003
-7.3	-10.6	15.1471	25.0003	27.0003	29.0002	25.0003	27.0003	29.0003	25.0004	27.0003	29.0003
-7.3	-10.6	15.567	25.0003	27.0003	29.0003	25.0004	27.0003	29.0003	25.0004	27.0004	29.0003
-6.84314	-10.6	15.3596	25.0003	27.0003	29.0002	25.0004	27.0003	29.0003	25.0004	27.0004	29.0003
-7.34905	-10.8361	16.2657	25.0003	27.0003	29.0003	25.0004	27.0003	29.0003	25.0004	27.0004	29.0003
-7.38939	-10.6	16.5076	25.0004	27.0003	29.0003	25.0004	27.0004	29.0003	25.0004	27.0004	29.0004
-6.88753	-10.6	16.3012	25.0003	27.0003	29.0003	25.0004	27.0003	29.0003	25.0004	27.0004	29.0003
-7.31765	-10.6	15.9858	25.0003	27.0003	29.0003	25.0004	27.0003	29.0003	25.0004	27.0004	29.0003
-1.11261	-10.6	22.8378	25.0005	27.0004	29.0004	25.0006	27.0005	29.0004	25.0006	27.0006	29.0005
-3.55901	-10.9668	16.4892	25.0004	27.0003	29.0003	25.0004	27.0004	29.0003	25.0004	27.0004	29.0004
-3.77422	-10.6	16.9996	25.0004	27.0003	29.0003	25.0004	27.0004	29.0003	25.0004	27.0004	29.0004
-3.14513	-10.9127	16.8018	25.0004	27.0003	29.0003	25.0004	27.0004	29.0003	25.0004	27.0004	29.0004
-3.03996	-10.6	17.1585	25.0004	27.0003	29.0003	25.0004	27.0004	29.0003	25.0005	27.0004	29.0004
-3.28767	-11.0419	15.918	25.0003	27.0003	29.0003	25.0004	27.0003	29.0003	25.0004	27.0004	29.0003
-4.36196	-10.6	16.6997	25.0004	27.0003	29.0003	25.0004	27.0004	29.0003	25.0004	27.0004	29.0004
-4.02099	-10.8105	15.8938	25.0003	27.0003	29.0003	25.0004	27.0003	29.0003	25.0004	27.0004	29.0003
-4.26114	-10.6	16.0516	25.0003	27.0003	29.0003	25.0004	27.0003	29.0003	25.0004	27.0004	29.0003
-4.1397	-10.6	15.2239	25.0003	27.0003	29.0002	25.0003	27.0003	29.0003	25.0004	27.0003	29.0003
-4.06732	-10.8677	14.9453	25.0003	27.0003	29.0002	25.0003	27.0003	29.0003	25.0004	27.0003	29.0003
-4.64914	-10.6	15.5183	25.0003	27.0003	29.0002	25.0004	27.0003	29.0003	25.0004	27.0004	29.0003
-3.67905	-11.0627	15.6141	25.0003	27.0003	29.0003	25.0004	27.0003	29.0003	25.0004	27.0004	29.0003
-3.21458	-11.2012	16.4872	25.0004	27.0003	29.0003	25.0004	27.0004	29.0003	25.0004	27.0004	29.0004
-3.60476	-11.1655	16.053	25.0003	27.0003	29.0003	25.0004	27.0003	29.0003	25.0004	27.0004	29.0003
-7.30906	-10.8076	15.8678	25.0003	27.0003	29.0003	25.0004	27.0003	29.0003	25.0004	27.0004	29.0003
-6.87365	-10.6	15.8465	25.0003	27.0003	29.0003	25.0004	27.0003	29.0003	25.0004	27.0004	29.0003
-6.86458	-10.8191	15.1623	25.0003	27.0003	29.0002	25.0003	27.0003	29.0003	25.0004	27.0003	29.0003
-6.37139	-10.6	15.201	25.0003	27.0003	29.0002	25.0003	27.0003	29.0003	25.0004	27.0003	29.0003
-6.71043	-10.807	15.5953	25.0003	27.0003	29.0003	25.0004	27.0003	29.0003	25.0004	27.0004	29.0003
-6.51532	-10.6	15.6129	25.0003	27.0003	29.0003	25.0004	27.0003	29.0003	25.0004	27.0004	29.0003
-3.9729	-11.0209	16.1767	25.0003	27.0003	29.0003	25.0004	27.0003	29.0003	25.0004	27.0004	29.0003
-7.3	-10.8769	15.567	25.0003	27.0003	29.0003	25.0004	27.0003	29.0003	25.0004	27.0004	29.0003
-6.90555	-11.014	15.5776	25.0003	27.0003	29.0003	25.0004	27.0003	29.0003	25.0004	27.0004	29.0003
-6.93007	-10.9077	16.1085	25.0003	27.0003	29.0003	25.0004	27.0003	29.0003	25.0004	27.0004	29.0003
-6.40122	-10.6	16.037	25.0003	27.0003	29.0003	25.0004	27.0003	29.0003	25.0004	27.0004	29.0003
-7.31211	-11.0522	15.9147	25.0003	27.0003	29.0003	25.0004	27.0003	29.0003	25.0004	27.0004	29.0003
-1.829	-11.0582	22.4194	25.0005	27.0004	29.0004	25.0005	27.0005	29.0004	25.0006	27.0005	29.0005
-1.15354	-10.6	21.9201	25.0005	27.0004	29.0004	25.0005	27.0005	29.0004	25.0006	27.0005	29.0005
-2.13861	-10.6	21.9288	25.0005	27.0004	29.0004	25.0005	27.0005	29.0004	25.0006	27.0005	29.0005
-2.31783	-11.3198	22.8354	25.0005	27.0004	29.0004	25.0005	27.0005	29.0004	25.0006	27.0005	29.0005
-2.57849	-11.0617	22.3554	25.0005	27.0004	29.0004	25.0005	27.0005	29.0004	25.0006	27.0005	29.0005
-2.8265	-10.6	22.0274	25.0005	27.0004	29.0004	25.0005	27.0005	29.0004	25.0006	27.0005	29.0005
-0.827508	-11.1899	22.8588	25.0005	27.0004	29.0004	25.0005	27.0005	29.0004	25.0006	27.0005	29.0005
-0.278114	-10.6	22.4456	25.0005	27.0004	29.0004	25.0006	27.0005	29.0004	25.0006	27.0006	29.0005
-2.08573	-11.4789	22.2531	25.0005	27.0004	29.0004	25.0005	27.0005	29.0004	25.0006	27.0005	29.0005
-1.55168	-11.4447	22.8975	25.0005	27.0004	29.0004	25.0005	27.0005	29.0004	25.0006	27.0005	29.0005
-2.27585	-11.6996	22.9361	25.0005	27.0004	29.0004	25.0005	27.0005	29.0004	25.0006	27.0005	29.0005
5.07963	-11.3137	19.2518	25.0004	27.0004	29.0003	25.0005	27.0004	29.0004	25.0005	27.0005	29.0004
4.52665	-10.6	19.6913	25.0005	27.0004	29.0004	25.0005	27.0005	29.0004	25.0006	27.0005	29.0005
5.62947	-11.9185	18.6588	25.0004	27.0004	29.0003	25.0005	27.0004	29.0004	25.0005	27.0005	29.0004
5.90739	-10.6	22.2188	25.0005	27.0004	29.0004	25.0005	27.0005	29.0004	25.0006	27.0005	29.0005
5.13542	-11.3867	21.0751	25.0004	27.0004	29.0003	25.0005	27.0004	29.0004	25.0005	27.0005	29.0004
6.98413	-10.6	21.4263	25.0004	27.0004	29.0003	25.0005	27.0004	29.0004	25.0005	27.0005	29.0004
4.36696	-10.6	21.5787	25.0005	27.0004	29.0004	25.0005	27.0005	29.0004	25.0006	27.0005	29.0005
4.8153	-10.6	23.036	25.0005	27.0004	29.0004	25.0005	27.0005	29.0004	25.0006	27.0005	29.0005
5.41018	-11.7182	20.1826	25.0004	27.0004	29.0003	25.0005	27.0004	29.0004	25.0005	27.0005	29.0004
1.65633	-11.2523	24.0897	25.0005	27.0004	29.0004	25.0006	27.0005	29.0004	25.0006	27.0006	29.0005
2.23985	-10.6	23.2428	25.0005	27.0004	29.0004	25.0006	27.0005	29.0004	25.0006	27.0006	29.0005
1.18466	-10.6	23.3339	25.0005	27.0004	29.0004	25.0006	27.0005	29.0004	25.0006	27.0006	29.0005
2.71649	-11.2642	23.7535	25.0005	27.0004	29.0004	25.0005	27.0005	29.0004	25.0006	27.0005	29.0005
3.59546	-10.6	23.0348	25.0005	27.0004	29.0004	25.0005	27.0005	29.0004	25.0006	27.0005	29.0005
-1.21559	-11.6051	24.6793	25.0005	27.0004	29.0004	25.0006	27.0005	29.0004	25.0006	27.0006	29.0005
-1.2339	-11.861	23.9366	25.0005	27.0004	29.0004	25.0005	27.0005	29.0004	25.0006	27.0005	29.0005
-1.5004	-12.1399	24.6526	25.0005	27.0004	29.0004	25.0005	27.0005	29.0004	25.0006	27.0005	29.0005
0.933793	-11.8116	28.2014	25.0005	27.0004	29.0004	25.0006	27.0005	29.0004	25.0006	27.0006	29.0005
-2.13664	-11.9548	23.3774	25.0005	27.0004	29.0004	25.0005	27.0005	29.0004	25.0006	27.0005	29.0005
-0.99856	-11.5653	23.3158	25.0005	27.0004	29.0004	25.0005	27.0005	29.0004	25.0006	27.0005	29.0005
-2.05	-12.2183	24.117	25.0005	27.0004	29.0004	25.0005	27.0005	29.0004	25.0006	27.0005	29.0005
-1.52205	-12.3199	25.2467	25.0005	27.0004	29.0004	25.0005	27.0005	29.0004	25.0006	27.0005	29.0005
-2.15301	-12.6096	24.9224	25.0005	27.0004	29.0004	25.0005	27.0005	29.0004	25.0006	27.0005	29.0005
2.89657	-11.6939	30.0396	25.0005	27.0004	29.0004	25.0005	27.0005	29.0004	25.0006	27.0005	29.0005
4.56852	-10.6	29.596	25.0005	27.0004	29.0004	25.0006	27.0005	29.0004	25.0006	27.0006	29.0005
4.03082	-11.2916	28.3365	25.0005	27.0004	29.0004	25.0005	27.0005	29.0004	25.0006	27.0005	29.0005
4.52474	-10.6	27.4953	25.0005	27.0004	29.0004	25.0006	27.0005	29.0004	25.0006	27.0006	29.0005
6.31853	-10.6	27.8759	25.0005	27.0004	29.0004	25.0005	27.0005	29.0004	25.0006	27.0005	29.0005
3.8764	-11.418	23.621	25.0005	27.0004	29.0004	25.0005	27.0005	29.0004	25.0006	27.0005	29.0005
3.49313	-11.9832	27.077	25.0005	27.0004	29.0004	25.0005	27.0005	29.0004	25.0006	27.0005	29.0005
5.20409	-11.531	27.1	25.0005	27.0004	29.0004	25.0005	27.0005	29.0004	25.0006	27.0005	29.0005
5.29746	-10.6	25.8937	25.0005	27.0004	29.0004	25.0005	27.0005	29.0004	25.0006	27.0005	29.0005
0.488629	-11.1766	23.8349	25.0005	27.0004	29.0004	25.0006	27.0005	29.0004	25.0006	27.0006	29.0005
0.594095	-10.6	22.6522	25.0005	27.0004	29.0004	25.0006	27.0005	29.0004	25.0006	27.0006	29.0005
-0.169439	-11.1832	23.3468	25.0005	27.0004	29.0004	25.0006	27.0005	29.0004	25.0006	27.0006	29.0005
1.85576	-11.2642	23.1213	25.0005	27.0004	29.0004	25.0005	27.0005	29.0004	25.0006	27.0005	29.0005
0.155976	-11.2642	22.5298	25.0005	27.0004	29.0004	25.0005	27.0005	29.0004	25.0006	27.0005	29.0005
1.55487	-10.6	22.2113	25.0005	27.0004	29.0004	25.0006	27.0005	29.0004	25.0006	27.0006	29.0005
1.07247	-11.2642	22.4127	25.0005	27.0004	29.0004	25.0005	27.0005	29.0004	25.0006	27.0005	29.0005
2.57014	-11.222	22.4549	25.0005	27.0004	29.0004	25.0005	27.0005	29.0004	25.0006	27.0005	29.0005
2.78314	-10.6	21.8542	25.0005	27.0004	29.0004	25.0005	27.0005	29.0004	25.0006	27.0005	29.0005
0.534462	-10.6	21.5918	25.0005	27.0004	29.0004	25.0005	27.0005	29.0004	25.0006	27.0005	29.0005
2.35745	-12.2757	28.5171	25.0005	27.0004	29.0004	25.0005	27.0005	29.0004	25.0006	27.0005	29.0005
-4.52657	-10.6	14.7786	25.0003	27.0003	29.0002	25.0003	27.0003	29.0003	25.0004	27.0003	29.0003
10.5138	-12.1204	32.5461	25.0004	27.0004	29.0003	25.0005	27.0004	29.0004	25.0005	27.0005	29.0004
9.61767	-12.7352	34.067	25.0004	27.0004	29.0003	25.0005	27.0004	29.0004	25.0005	27.0005	29.0004
10.9603	-12.9473	32.4271	25.0004	27.0004	29.0003	25.0005	27.0004	29.0004	25.0005	27.0005	29.0004
8.39584	-11.3998	32.8412	25.0004	27.0004	29.0003	25.0005	27.0004	29.0004	25.0005	27.0005	29.0004
8.9396	-10.6	30.2314	25.0005	27.0004	29.0004	25.0005	27.0005	29.0004	25.0006	27.0005	29.0005
7.05368	-11.9363	34.067	25.0005	27.0004	29.0004	25.0005	27.0005	29.0004	25.0006	27.0005	29.0005
6.18868	-11.6293	32.7424	25.0005	27.0004	29.0004	25.0005	27.0005	29.0004	25.0006	27.0005	29.0005
9.87501	-11.4673	30.0061	25.0004	27.0004	29.0003	25.0005	27.0004	29.0004	25.0005	27.0005	29.0004
6.7934	-11.4723	30.9867	25.0005	27.0004	29.0004	25.0005	27.0005	29.0004	25.0006	27.0005	29.0005
6.97311	-10.6	29.8789	25.0005	27.0004	29.0004	25.0005	27.0005	29.0004	25.0006	27.0005	29.0005
7.45138	-11.7746	27.2469	25.0005	27.0004	29.0004	25.0005	27.0005	29.0004	25.0006	27.0005	29.0005
8.57692	-10.6	27.8303	25.0005	27.0004	29.0004	25.0005	27.0005	29.0004	25.0006	27.0005	29.0005
8.5254	-11.7787	28.6303	25.0005	27.0004	29.0004	25.0005	27.0005	29.0004	25.0006	27.0005	29.0005
5.90939	-10.6	23.9155	25.0005	27.0004	29.0004	25.0005	27.0005	29.0004	25.0006	27.0005	29.0005
7.51364	-10.6	25.36	25.0005	27.0004	29.0004	25.0005	27.0005	29.0004	25.0006	27.0005	29.0005
6.967	-11.3401	22.1517	25.0004	27.0004	29.0003	25.0005	27.0004	29.0004	25.0005	27.0005	29.0004
7.50487	-10.6	22.8493	25.0004	27.0004	29.0003	25.0005	27.0004	29.0004	25.0005	27.0005	29.0004
4.64389	-11.8314	25.3505	25.0005	27.0004	29.0004	25.0005	27.0005	29.0004	25.0006	27.0005	29.0005
5.6274	-11.9503	23.0971	25.0005	27.0004	29.0004	25.0005	27.0005	29.0004	25.0006	27.0005	29.0005
12.0009	-13.2308	34.067	25.0004	27.0004	29.0003	25.0005	27.0004	29.0004	25.0005	27.0005	29.0004
10.8003	-11.9061	27.8887	25.0004	27.0004	29.0003	25.0005	27.0004	29.0004	25.0005	27.0005	29.0004
23.3383	-11.4486	32.3805	25.0004	27.0003	29.0003	25.0004	27.0004	29.0003	25.0004	27.0004	29.0004
21.894	-11.6377	32.699	25.0004	27.0003	29.0003	25.0004	27.0004	29.0003	25.0005	27.0004	29.0004
22.4905	-12.1205	34.067	25.0004	27.0003	29.0003	25.0004	27.0004	29.0003	25.0004	27.0004	29.0004
24.357	-12.533	32.1219	25.0004	27.0003	29.0003	25.0004	27.0004	29.0003	25.0004	27.0004	29.0004
21.4718	-12.5164	32.9804	25.0004	27.0003	29.0003	25.0004	27.0004	29.0003	25.0005	27.0004	29.0004
25.9119	-13.4844	34.067	25.0004	27.0003	29.0003	25.0004	27.0004	29.0003	25.0004	27.0004	29.0004
23.6181	-13.07	34.067	25.0004	27.0003	29.0003	25.0004	27.0004	29.0003	25.0004	27.0004	29.0004
25.5848	-13.4815	31.4338	25.0004	27.0003	29.0003	25.0004	27.0004	29.0003	25.0004	27.0004	29.0004
14.5297	-13.2416	32.8522	25.0004	27.0004	29.0003	25.0004	27.0004	29.0004	25.0005	27.0004	29.0004
15.6737	-13.2486	33.0634	25.0004	27.0004	29.0003	25.0004	27.0004	29.0004	25.0005	27.0004	29.0004
17.2524	-13.2441	32.7793	25.0004	27.0003	29.0003	25.0004	27.0004	29.0003	25.0005	27.0004	29.0004
18.4413	-13.4529	34.067	25.0004	27.0003	29.0003	25.0004	27.0004	29.0003	25.0005	27.0004	29.0004
18.3372	-12.9288	32.7819	25.0004	27.0003	29.0003	25.0004	27.0004	29.0003	25.0005	27.0004	29.0004
19.1576	-13.2995	32.6052	25.0004	27.0003	29.0003	25.0004	27.0004	29.0003	25.0005	27.0004	29.0004
20.1225	-13.6147	34.067	25.0004	27.0003	29.0003	25.0004	27.0004	29.0003	25.0005	27.0004	29.0004
20.7072	-13.2529	32.4828	25.0004	27.0003	29.0003	25.0004	27.0004	29.0003	25.0005	27.0004	29.0004
18.3739	-13.7726	33.0162	25.0004	27.0003	29.0003	25.0004	27.0004	29.0003	25.0005	27.0004	29.0004
21.9901	-13.5165	34.067	25.0004	27.0003	29.0003	25.0004	27.0004	29.0003	25.0005	27.0004	29.0004
13.8792	-13.8152	34.067	25.0004	27.0004	29.0003	25.0004	27.0004	29.0004	25.0005	27.0004	29.0004
11.8223	-13.8655	32.4014	25.0004	27.0004	29.0003	25.0005	27.0004	29.0004	25.0005	27.0005	29.0004
15.8056	-14.0686	34.067	25.0004	27.0004	29.0003	25.0004	27.0004	29.0004	25.0005	27.0004	29.0004
17.3633	-14.0145	34.067	25.0004	27.0003	29.0003	25.0004	27.0004	29.0003	25.0005	27.0004	29.0004
8.12792	-11.1166	14.0713	25.0003	27.0003	29.0002	25.0003	27.0003	29.0003	25.0004	27.0003	29.0003
7.49614	-11.1902	13.7023	25.0003	27.0003	29.0002	25.0003	27.0003	29.0003	25.0004	27.0003	29.0003
6.7	-11.6824	14.2723	25.0003	27.0003	29.0002	25.0003	27.0003	29.0003	25.0004	27.0003	29.0003
31.2	-13.2673	34.067	25.0003	27.0003	29.0003	25.0004	27.0003	29.0003	25.0004	27.0004	29.0003
31.2	-12.0819	31.4147	25.0003	27.0003	29.0003	25.0004	27.0003	29.0003	25.0004	27.0004	29.0003
26.3943	-10.0778	29.1802	25.0003	27.0003	29.0003	25.0004	27.0003	29.0003	25.0004	27.0004	29.0003
28.4477	-13.8692	34.067	25.0003	27.0003	29.0003	25.0004	27.0003	29.0003	25.0004	27.0004	29.0003
28.1327	-13.5261	30.9509	25.0003	27.0003	29.0003	25.0004	27.0003	29.0003	25.0004	27.0004	29.0003
26.4322	-15.6001	34.067	25.0003	27.0003	29.0003	25.0004	27.0003	29.0003	25.0004	27.0004	29.0003
12.8458	-11.7688	27.7196	25.0004	27.0004	29.0003	25.0005	27.0004	29.0004	25.0005	27.0005	29.0004
11.6697	-11.3791	27.0288	25.0004	27.0004	29.0003	25.0005	27.0004	29.0004	25.0005	27.0005	29.0004
11.9322	-10.6	26.1318	25.0004	27.0004	29.0003	25.0005	27.0004	29.0004	25.0005	27.0005	29.0004
9.73123	-10.6	25.8745	25.0004	27.0004	29.0003	25.0005	27.0004	29.0004	25.0005	27.0005	29.0004
14.932	-11.3019	26.8943	25.0004	27.0004	29.0003	25.0004	27.0004	29.0004	25.0005	27.0004	29.0004
14.0384	-10.6	26.2048	25.0004	27.0004	29.0003	25.0005	27.0004	29.0004	25.0005	27.0005	29.0004
13.0364	-11.321	26.536	25.0004	27.0004	29.0003	25.0005	27.0004	29.0004	25.0005	27.0005	29.0004
22.5762	-8.6	25.9487	25.0004	27.0003	29.0003	25.0004	27.0004	29.0003	25.0004	27.0004	29.0004
22.9764	-9.78461	26.1934	25.0004	27.0003	29.0003	25.0004	27.0004	29.0003	25.0004	27.0004	29.0004
17.25	-9.5359	24.8262	25.0004	27.0003	29.0003	25.0004	27.0004	29.0003	25.0005	27.0004	29.0004
17.25	-10.475	25.9272	25.0004	27.0003	29.0003	25.0004	27.0004	29.0003	25.0005	27.0004	29.0004
15.3284	-10.6	24.8041	25.0004	27.0003	29.0003	25.0004	27.0004	29.0003	25.0005	27.0004	29.0004
19.1829	-8.6	24.6531	25.0004	27.0003	29.0003	25.0004	27.0004	29.0003	25.0005	27.0004	29.0004
17.25	-8.6	23.807	25.0004	27.0003	29.0003	25.0004	27.0004	29.0003	25.0005	27.0004	29.0004
20.4547	-9.68828	25.5883	25.0004	27.0003	29.0003	25.0004	27.0004	29.0003	25.0004	27.0004	29.0004
18.5103	-10.0704	24.7912	25.0004	27.0003	29.0003	25.0004	27.0004	29.0003	25.0005	27.0004	29.0004
17.25	-10.475	24.0683	25.0004	27.0003	29.0003	25.0004	27.0004	29.0003	25.0005	27.0004	29.0004
17.25	-9.54705	22.4396	25.0004	27.0003	29.0003	25.0004	27.0004	29.0003	25.0005	27.0004	29.0004
18.2376	-10.7131	26.6096	25.0004	27.0003	29.0003	25.0004	27.0004	29.0003	25.0005	27.0004	29.0004
17.25	-10.6	25.7714	25.0004	27.0003	29.0003	25.0004	27.0004	29.0003	25.0005	27.0004	29.0004
16.5412	-11.3219	25.686	25.0004	27.0003	29.0003	25.0004	27.0004	29.0003	25.0005	27.0004	29.0004
17.2047	-11.0635	26.3295	25.0004	27.0003	29.0003	25.0004	27.0004	29.0003	25.0005	27.0004	29.0004
6.99206	-11.8283	18.5272	25.0004	27.0003	29.0003	25.0004	27.0004	29.0003	25.0005	27.0004	29.0004
6.08596	-12.2916	17.9677	25.0004	27.0003	29.0003	25.0004	27.0004	29.0003	25.0005	27.0004	29.0004
8.05159	-10.6	21.4399	25.0004	27.0004	29.0003	25.0005	27.0004	29.0004	25.0005	27.0005	29.0004
8.48423	-10.6	15.0231	25.0003	27.0003	29.0003	25.0004	27.0003	29.0003	25.0004	27.0004	29.0003
8.30735	-11.1004	15.0052	25.0003	27.0003	29.0003	25.0004	27.0003	29.0003	25.0004	27.0004	29.0003
8.7597	-11.0429	14.4403	25.0003	27.0003	29.0002	25.0003	27.0003	29.0003	25.0004	27.0003	29.0003
9.05275	-10.6	14.643	25.0003	27.0003	29.0002	25.0004	27.0003	29.0003	25.0004	27.0004	29.0003
7.47958	-11.9303	16.2427	25.0003	27.0003	29.0003	25.0004	27.0003	29.0003	25.0004	27.0004	29.0003
8.58451	-11.1086	15.9734	25.0003	27.0003	29.0003	25.0004	27.0003	29.0003	25.0004	27.0004	29.0003
9.32304	-10.6	15.47	25.0003	27.0003	29.0003	25.0004	27.0003	29.0003	25.0004	27.0004	29.0003
8.95324	-11.1088	15.2975	25.0003	27.0003	29.0003	25.0004	27.0003	29.0003	25.0004	27.0004	29.0003
12.8604	-10.6	23.9228	25.0004	27.0004	29.0003	25.0005	27.0004	29.0004	25.0005	27.0005	29.0004
8.54353	-10.6	19.3446	25.0004	27.0004	29.0003	25.0004	27.0004	29.0004	25.0005	27.0004	29.0004
8.30442	-11.1037	20.1154	25.0004	27.0004	29.0003	25.0005	27.0004	29.0004	25.0005	27.0005	29.0004
9.69993	-10.6	19.2062	25.0004	27.0003	29.0003	25.0004	27.0004	29.0003	25.0005	27.0004	29.0004
9.08521	-10.6	20.5924	25.0004	27.0004	29.0003	25.0005	27.0004	29.0004	25.0005	27.0005	29.0004
9.9054	-10.6	14.5779	25.0003	27.0003	29.0002	25.0003	27.0003	29.0003	25.0004	27.0003	29.0003
6.93406	-11.7293	20.6537	25.0004	27.0004	29.0003	25.0005	27.0004	29.0004	25.0005	27.0005	29.0004
9.48707	-11.1574	16.8038	25.0003	27.0003	29.0003	25.0004	27.0003	29.0003	25.0004	27.0004	29.0003
9.87549	-10.6	16.4675	25.0003	27.0003	29.0003	25.0004	27.0003	29.0003	25.0004	27.0004	29.0003
10.8718	-10.6	17.293	25.0004	27.0003	29.0003	25.0004	27.0004	29.0003	25.0004	27.0004	29.0004
9.57074	-11.1558	18.0422	25.0004	27.0003	29.0003	25.0004	27.0004	29.0003	25.0004	27.0004	29.0004
9.95669	-10.6	18.17	25.0004	27.0003	29.0003	25.0004	27.0004	29.0003	25.0005	27.0004	29.0004
9.52155	-11.2541	15.9399	25.0003	27.0003	29.0003	25.0004	27.0003	29.0003	25.0004	27.0004	29.0003
10.8269	-10.6	15.665	25.0003	27.0003	29.0003	25.0004	27.0003	29.0003	25.0004	27.0004	29.0003
8.11321	-11.4854	18.6231	25.0004	27.0003	29.0003	25.0004	27.0004	29.0003	25.0005	27.0004	29.0004
7.55313	-11.8651	17.1599	25.0004	27.0003	29.0003	25.0004	27.0004	29.0003	25.0004	27.0004	29.0004
6.44692	-12.1659	17.1376	25.0004	27.0003	29.0003	25.0004	27.0004	29.0003	25.0004	27.0004	29.0004
7.53622	-12.2223	17.7198	25.0004	27.0003	29.0003	25.0004	27.0004	29.0003	25.0005	27.0004	29.0004
6.37736	-11.7704	25.8635	25.0005	27.0004	29.0004	25.0005	27.0005	29.0004	25.0006	27.0005	29.0005
8.92121	-11.7787	26.4519	25.0004	27.0004	29.0003	25.0005	27.0004	29.0004	25.0005	27.0005	29.0004
9.22405	-10.6	23.9969	25.0004	27.0004	29.0003	25.0005	27.0004	29.0004	25.0005	27.0005	29.0004
8.62533	-11.3401	23.0407	25.0004	27.0004	29.0003	25.0005	27.0004	29.0004	25.0005	27.0005	29.0004
9.21189	-10.6	22.2881	25.0004	27.0004	29.0003	25.0005	27.0004	29.0004	25.0005	27.0005	29.0004
6.7	-10.8325	6.31411	25.0002	27.0002	29.0002	25.0002	27.0002	29.0002	25.0002	27.0002	29.0002
6.7	-10.6	6.5211	25.0002	27.0002	29.0002	25.0002	27.0002	29.0002	25.0002	27.0002	29.0002
7.16634	-10.6	6.33866	25.0002	27.0002	29.0002	25.0002	27.0002	29.0002	25.0002	27.0002	29.0002
6.7	-10.6	5.9884	25.0002	27.0002	29.0002	25.0002	27.0002	29.0002	25.0002	27.0002	29.0002
6.7	-10.9277	6.90514	25.0002	27.0002	29.0002	25.0002	27.0002	29.0002	25.0003	27.0002	29.0002
6.7	-10.6	7.20143	25.0002	27.0002	29.0002	25.0002	27.0002	29.0002	25.0003	27.0002	29.0002
7.23162	-10.6	6.92272	25.0002	27.0002	29.0002	25.0002	27.0002	29.0002	25.0003	27.0002	29.0002
31.2	-10.5238	29.0037	25.0003	27.0003	29.0003	25.0004	27.0003	29.0003	25.0004	27.0004	29.0003
28.0077	-11.063	29.8457	25.0003	27.0003	29.0003	25.0004	27.0003	29.0003	25.0004	27.0004	29.0003
28.1358	-12.0432	27.525	25.0003	27.0003	29.0003	25.0004	27.0003	29.0003	25.0004	27.0004	29.0003
24.6603	-8.6	27.1828	25.0003	27.0003	29.0003	25.0004	27.0003	29.0003	25.0004	27.0004	29.0003
27.8827	-8.6	28.7406	25.0003	27.0003	29.0003	25.0004	27.0003	29.0003	25.0004	27.0004	29.0003
27.5367	-9.83152	27.1071	25.0003	27.0003	29.0003	25.0004	27.0003	29.0003	25.0004	27.0004	29.0003
21.6879	-8.6	24.0061	25.0004	27.0003	29.0003	25.0004	27.0004	29.0003	25.0004	27.0004	29.0004
23.7942	-8.6	24.836	25.0003	27.0003	29.0003	25.0004	27.0003	29.0003	25.0004	27.0004	29.0003
24.5335	-10.2066	26.3609	25.0003	27.0003	29.0003	25.0004	27.0003	29.0003	25.0004	27.0004	29.0003
31.2	-8.6	26.6662	25.0003	27.0003	29.0003	25.0004	27.0003	29.0003	25.0004	27.0004	29.0003
7.13352	-10.6	5.87237	25.0002	27.0002	29.0002	25.0002	27.0002	29.0002	25.0002	27.0002	29.0002
6.7	-10.8044	5.89504	25.0002	27.0002	29.0002	25.0002	27.0002	29.0002	25.0002	27.0002	29.0002
6.7	-10.6	5.56699	25.0002	27.0002	29.0001	25.0002	27.0002	29.0002	25.0002	27.0002	29.0002
7.33165	-10.7475	5.93466	25.0002	27.0002	29.0002	25.0002	27.0002	29.0002	25.0002	27.0002	29.0002
7.60152	-10.6	6.04642	25.0002	27.0002	29.0002	25.0002	27.0002	29.0002	25.0002	27.0002	29.0002
7.06221	-10.9864	5.80133	25.0002	27.0002	29.0002	25.0002	27.0002	29.0002	25.0002	27.0002	29.0002
6.7	-11.0886	5.96745	25.0002	27.0002	29.0002	25.0002	27.0002	29.0002	25.0002	27.0002	29.0002
0.857002	-11.8045	30.7997	25.0005	27.0004	29.0004	25.0006	27.0005	29.0004	25.0006	27.0006	29.0005
4.10268	-11.9502	31.9034	25.0005	27.0004	29.0004	25.0005	27.0005	29.0004	25.0006	27.0005	29.0005
2.83426	-10.6	32.117	25.0005	27.0004	29.0004	25.0005	27.0005	29.0004	25.0006	27.0005	29.0005
0.341401	-10.6	32.117	25.0005	27.0004	29.0004	25.0006	27.0005	29.0004	25.0006	27.0006	29.0005
0.602077	-10.475	32.117	25.0005	27.0004	29.0004	25.0006	27.0005	29.0004	25.0006	27.0006	29.0005
2.10642	-10.4264	34.067	25.0005	27.0004	29.0004	25.0005	27.0005	29.0004	25.0006	27.0005	29.0005
-1.07483	-10.4014	34.067	25.0005	27.0004	29.0004	25.0006	27.0005	29.0004	25.0006	27.0006	29.0005
-1.8317	-10.475	32.117	25.0005	27.0004	29.0004	25.0006	27.0005	29.0004	25.0006	27.0006	29.0005
-2.03321	-10.6	32.117	25.0005	27.0005	29.0004	25.0006	27.0005	29.0005	25.0006	27.0006	29.0005
3.63741	-12.1975	34.067	25.0005	27.0004	29.0004	25.0005	27.0005	29.0004	25.0006	27.0005	29.0005
-7.89064	-11.09	22.3095	25.0005	27.0004	29.0004	25.0005	27.0005	29.0004	25.0006	27.0005	29.0005
-7.6735	-10.6	22.0274	25.0005	27.0004	29.0004	25.0005	27.0005	29.0004	25.0006	27.0005	29.0005
-8.43629	-10.6	21.9141	25.0005	27.0004	29.0004	25.0005	27.0005	29.0004	25.0006	27.0005	29.0005
-8.09693	-10.6	22.656	25.0005	27.0004	29.0004	25.0005	27.0005	29.0004	25.0006	27.0005	29.0005
-8.21877	-10.9465	22.9227	25.0005	27.0004	29.0004	25.0005	27.0005	29.0004	25.0006	27.0005	29.0005
-8.69431	-10.6	22.6887	25.0005	27.0004	29.0004	25.0005	27.0005	29.0004	25.0006	27.0005	29.0005
-8.6271	-10.8116	23.1553	25.0005	27.0004	29.0004	25.0005	27.0005	29.0004	25.0006	27.0005	29.0005
-8.45647	-11.0061	22.3994	25.0005	27.0004	29.0004	25.0005	27.0005	29.0004	25.0006	27.0005	29.0005
-8.13274	-11.2943	22.7278	25.0005	27.0004	29.0004	25.0005	27.0005	29.0004	25.0006	27.0005	29.0005
-8.93117	-10.9321	23.4991	25.0005	27.0004	29.0004	25.0006	27.0005	29.0004	25.0006	27.0006	29.0005
-8.80292	-11.1893	24.208	25.0005	27.0004	29.0004	25.0006	27.0005	29.0004	25.0006	27.0006	29.0005
-8.93669	-10.9959	24.6612	25.0005	27.0005	29.0004	25.0006	27.0005	29.0005	25.0006	27.0006	29.0005
-9.32674	-10.6	22.9025	25.0005	27.0004	29.0004	25.0006	27.0005	29.0004	25.0006	27.0006	29.0005
-8.32647	-11.2174	23.2365	25.0005	27.0004	29.0004	25.0005	27.0005	29.0004	25.0006	27.0005	29.0005
-8.56081	-11.1846	22.8639	25.0005	27.0004	29.0004	25.0005	27.0005	29.0004	25.0006	27.0005	29.0005
-3.46192	-11.9403	26.7708	25.0005	27.0005	29.0004	25.0006	27.0005	29.0005	25.0006	27.0006	29.0005
-2.8721	-12.2556	26.2584	25.0005	27.0004	29.0004	25.0006	27.0005	29.0004	25.0006	27.0006	29.0005
-1.67048	-12.5235	26.7818	25.0005	27.0004	29.0004	25.0006	27.0005	29.0004	25.0006	27.0006	29.0005
-2.6108	-12.8779	25.9266	25.0005	27.0004	29.0004	25.0005	27.0005	29.0004	25.0006	27.0005	29.0005
-1.5337	-11.7695	31.9626	25.0005	27.0004	29.0004	25.0006	27.0005	29.0004	25.0006	27.0006	29.0005
-2.40063	-12.3751	27.8947	25.0005	27.0004	29.0004	25.0006	27.0005	29.0004	25.0006	27.0006	29.0005
-4.61323	-11.3933	27.9382	25.0005	27.0005	29.0004	25.0006	27.0005	29.0005	25.0006	27.0006	29.0005
-5.71423	-10.6	28.2887	25.0005	27.0005	29.0004	25.0006	27.0005	29.0005	25.0007	27.0006	29.0005
-3.64026	-11.9518	27.8923	25.0005	27.0005	29.0004	25.0006	27.0005	29.0005	25.0006	27.0006	29.0005
-5.19254	-11.5145	28.7996	25.0005	27.0005	29.0004	25.0006	27.0005	29.0005	25.0006	27.0006	29.0005
-5.8908	-10.6	27.2521	25.0005	27.0005	29.0004	25.0006	27.0005	29.0005	25.0007	27.0006	29.0005
-5.26657	-11.4068	27.3169	25.0005	27.0005	29.0004	25.0006	27.0005	29.0005	25.0006	27.0006	29.0005
-4.56405	-12.1148	27.2426	25.0005	27.0005	29.0004	25.0006	27.0005	29.0005	25.0006	27.0006	29.0005
-3.15517	-11.7184	30.6941	25.0005	27.0005	29.0004	25.0006	27.0005	29.0005	25.0006	27.0006	29.0005
-4.36867	-10.6	32.117	25.0005	27.0005	29.0004	25.0006	27.0005	29.0005	25.0006	27.0006	29.0005
-6.60314	-11.1953	27.9369	25.0005	27.0005	29.0004	25.0006	27.0005	29.0005	25.0006	27.0006	29.0005
-6.91291	-10.6	27.7773	25.0005	27.0005	29.0004	25.0006	27.0005	29.0005	25.0007	27.0006	29.0005
-6.49099	-11.3763	27.0666	25.0005	27.0005	29.0004	25.0006	27.0005	29.0005	25.0006	27.0006	29.0005
-6.29338	-11.7907	28.0965	25.0005	27.0005	29.0004	25.0006	27.0005	29.0005	25.0006	27.0006	29.0005
-5.92064	-8.6	32.117	25.0005	27.0004	29.0004	25.0006	27.0005	29.0004	25.0006	27.0006	29.0005
-5.6863	-8.6	34.067	25.0005	27.0004	29.0004	25.0006	27.0005	29.0004	25.0006	27.0006	29.0005
-4.21915	-10.475	32.117	25.0005	27.0005	29.0004	25.0006	27.0005	29.0005	25.0006	27.0006	29.0005
-4.22641	-10.3946	34.067	25.0005	27.0004	29.0004	25.0006	27.0005	29.0004	25.0006	27.0006	29.0005
-3.76583	-11.2948	32.6067	25.0005	27.0004	29.0004	25.0006	27.0005	29.0004	25.0006	27.0006	29.0005
-8.54074	-11.0616	25.7063	25.0005	27.0005	29.0004	25.0006	27.0005	29.0005	25.0006	27.0006	29.0005
-8.18172	-11.2613	25.3996	25.0005	27.0005	29.0004	25.0006	27.0005	29.0005	25.0006	27.0006	29.0005
-8.61423	-11.0352	26.2205	25.0005	27.0005	29.0004	25.0006	27.0005	29.0005	25.0006	27.0006	29.0005
-5.53674	-11.5335	30.9732	25.0005	27.0005	29.0004	25.0006	27.0005	29.0005	25.0006	27.0006	29.0005
-5.4816	-10.6	30.1852	25.0005	27.0005	29.0004	25.0006	27.0005	29.0005	25.0007	27.0006	29.0005
-5.6035	-11.13	32.3741	25.0005	27.0004	29.0004	25.0006	27.0005	29.0004	25.0006	27.0006	29.0005
-3.81859	-11.9632	29.0138	25.0005	27.0005	29.0004	25.0006	27.0005	29.0005	25.0006	27.0006	29.0005
-6.40123	-11.4593	29.0379	25.0005	27.0005	29.0004	25.0006	27.0005	29.0005	25.0006	27.0006	29.0005
-6.80304	-10.6	28.7894	25.0005	27.0005	29.0004	25.0006	27.0005	29.0005	25.0007	27.0006	29.0005
-6.61583	-10.475	32.117	25.0005	27.0005	29.0004	25.0006	27.0005	29.0005	25.0006	27.0006	29.0005
-9.09674	-11.0153	26.8643	25.0005	27.0005	29.0004	25.0006	27.0005	29.0005	25.0006	27.0006	29.0005
-9.03373	-10.6	27.4201	25.0005	27.0005	29.0004	25.0006	27.0005	29.0005	25.0006	27.0006	29.0005
-6.70262	-10.6	32.117	25.0005	27.0005	29.0004	25.0006	27.0005	29.0005	25.0006	27.0006	29.0005
-9.03955	-11.2642	23.6643	25.0005	27.0004	29.0004	25.0005	27.0005	29.0004	25.0006	27.0005	29.0005
-8.40858	-11.4542	23.6038	25.0005	27.0004	29.0004	25.0005	27.0005	29.0004	25.0006	27.0005	29.0005
-7.655	-11.2144	27.6574	25.0005	27.0005	29.0004	25.0006	27.0005	29.0005	25.0006	27.0006	29.0005
-7.89891	-10.6	28.3971	25.0005	27.0005	29.0004	25.0006	27.0005	29.0005	25.0007	27.0006	29.0005
-8.53443	-11.175	27.9715	25.0005	27.0005	29.0004	25.0006	27.0005	29.0005	25.0006	27.0006	29.0005
-7.13338	-11.8782	26.704	25.0005	27.0005	29.0004	25.0006	27.0005	29.0005	25.0006	27.0006	29.0005
-7.84864	-11.6455	26.6941	25.0005	27.0005	29.0004	25.0006	27.0005	29.0005	25.0006	27.0006	29.0005
-7.98605	-11.5425	25.7765	25.0005	27.0005	29.0004	25.0006	27.0005	29.0005	25.0006	27.0006	29.0005
-8.47588	-11.3777	26.6531	25.0005	27.0005	29.0004	25.0006	27.0005	29.0005	25.0006	27.0006	29.0005
-7.70738	-11.8328	26.1667	25.0005	27.0005	29.0004	25.0006	27.0005	29.0005	25.0006	27.0006	29.0005
-8.41456	-11.4312	24.5919	25.0005	27.0004	29.0004	25.0006	27.0005	29.0004	25.0006	27.0006	29.0005
-8.7419	-11.4765	25.1149	25.0005	27.0004	29.0004	25.0006	27.0005	29.0004	25.0006	27.0006	29.0005
-8.26368	-11.6066	25.193	25.0005	27.0004	29.0004	25.0006	27.0005	29.0004	25.0006	27.0006	29.0005
-9.31014	-10.6	23.6003	25.0005	27.0004	29.0004	25.0006	27.0005	29.0004	25.0006	27.0006	29.0005
-9.27081	-10.984	24.1695	25.0005	27.0004	29.0004	25.0006	27.0005	29.0004	25.0006	27.0006	29.0005
-9.34218	-10.9899	23.7341	25.0005	27.0004	29.0004	25.0006	27.0005	29.0004	25.0006	27.0006	29.0005
-9.68369	-10.6	24.1517	25.0005	27.0005	29.0004	25.0006	27.0005	29.0005	25.0006	27.0006	29.0005
-9.66523	-10.91	24.674	25.0005	27.0005	29.0004	25.0006	27.0005	29.0005	25.0006	27.0006	29.0005
-9.9034	-10.6	24.8663	25.0005	27.0005	29.0004	25.0006	27.0005	29.0005	25.0006	27.0006	29.0005
-8.74477	-11.4626	23.8906	25.0005	27.0004	29.0004	25.0005	27.0005	29.0004	25.0006	27.0005	29.0005
-8.45	-11.661	24.117	25.0005	27.0004	29.0004	25.0005	27.0005	29.0004	25.0006	27.0005	29.0005
-9.3231	-10.6	26.2533	25.0005	27.0005	29.0004	25.0006	27.0005	29.0005	25.0006	27.0006	29.0005
-9.12364	-11.0477	25.5905	25.0005	27.0005	29.0004	25.0006	27.0005	29.0005	25.0006	27.0006	29.0005
-9.91963	-10.9414	25.4233	25.0005	27.0005	29.0004	25.0006	27.0005	29.0005	25.0006	27.0006	29.0005
-10.092	-10.6	25.6264	25.0005	27.0005	29.0004	25.0006	27.0005	29.0005	25.0006	27.0006	29.0005
-9.18147	-11.2259	24.8588	25.0005	27.0004	29.0004	25.0006	27.0005	29.0004	25.0006	27.0006	29.0005
-6.77851	-10.6	14.8632	25.0003	27.0003	29.0002	25.0003	27.0003	29.0003	25.0004	27.0003	29.0003
-7.3	-10.8417	14.8362	25.0003	27.0003	29.0002	25.0003	27.0003	29.0003	25.0004	27.0003	29.0003
-7.3	-10.6	14.6167	25.0003	27.0003	29.0002	25.0003	27.0003	29.0003	25.0004	27.0003	29.0003
-6.36509	-10.8467	14.8839	25.0003	27.0003	29.0002	25.0003	27.0003	29.0003	25.0004	27.0003	29.0003
-5.78432	-10.6	15.1089	25.0003	27.0003	29.0002	25.0003	27.0003	29.0003	25.0004	27.0003	29.0003
-6.14148	-10.6	14.6131	25.0003	27.0003	29.0002	25.0003	27.0003	29.0003	25.0004	27.0003	29.0003
6.27214	-12.2686	19.6684	25.0004	27.0004	29.0003	25.0005	27.0004	29.0004	25.0005	27.0005	29.0004
7.55364	-12.2261	16.6877	25.0004	27.0003	29.0003	25.0004	27.0004	29.0003	25.0004	27.0004	29.0004
7.34088	-11.7798	14.6405	25.0003	27.0003	29.0002	25.0004	27.0003	29.0003	25.0004	27.0004	29.0003
6.7	-11.9755	14.8282	25.0003	27.0003	29.0002	25.0004	27.0003	29.0003	25.0004	27.0004	29.0003
6.2499	-12.8265	17.6402	25.0004	27.0003	29.0003	25.0004	27.0004	29.0003	25.0005	27.0004	29.0004
6.7	-12.2183	15.567	25.0003	27.0003	29.0003	25.0004	27.0003	29.0003	25.0004	27.0004	29.0003
7.86938	-12.0392	15.1705	25.0003	27.0003	29.0003	25.0004	27.0003	29.0003	25.0004	27.0004	29.0003
7.39833	-12.356	15.994	25.0003	27.0003	29.0003	25.0004	27.0003	29.0003	25.0004	27.0004	29.0003
6.61124	-12.5855	16.5049	25.0004	27.0003	29.0003	25.0004	27.0004	29.0003	25.0004	27.0004	29.0004
9.19047	-10.6	13.9074	25.0003	27.0003	29.0002	25.0003	27.0003	29.0003	25.0004	27.0003	29.0003
10.0365	-10.6	13.7408	25.0003	27.0003	29.0002	25.0003	27.0003	29.0003	25.0004	27.0003	29.0003
9.561	-11.4115	13.8527	25.0003	27.0003	29.0002	25.0003	27.0003	29.0003	25.0004	27.0003	29.0003
8.41934	-10.6	13.2346	25.0003	27.0003	29.0002	25.0003	27.0003	29.0003	25.0004	27.0003	29.0003
8.69037	-11.2392	13.6226	25.0003	27.0003	29.0002	25.0003	27.0003	29.0003	25.0004	27.0003	29.0003
7.88861	-11.2392	12.9836	25.0003	27.0003	29.0002	25.0003	27.0003	29.0003	25.0004	27.0003	29.0003
8.59005	-10.6	12.0936	25.0003	27.0002	29.0002	25.0003	27.0003	29.0002	25.0003	27.0003	29.0003
7.44513	-11.7804	13.8051	25.0003	27.0003	29.0002	25.0003	27.0003	29.0003	25.0004	27.0003	29.0003
7.61669	-10.6	11.5409	25.0003	27.0002	29.0002	25.0003	27.0003	29.0002	25.0003	27.0003	29.0003
7.71684	-11.345	12.0954	25.0003	27.0002	29.0002	25.0003	27.0003	29.0002	25.0003	27.0003	29.0003
6.7	-10.6	12.0898	25.0003	27.0002	29.0002	25.0003	27.0003	29.0002	25.0003	27.0003	29.0003
6.7	-11.2052	12.6448	25.0003	27.0003	29.0002	25.0003	27.0003	29.0003	25.0003	27.0003	29.0003
6.7	-11.6807	13.3731	25.0003	27.0003	29.0002	25.0003	27.0003	29.0003	25.0004	27.0003	29.0003
6.7	-10.6	9.86674	25.0002	27.0002	29.0002	25.0003	27.0002	29.0002	25.0003	27.0003	29.0002
6.7	-11.2609	9.46174	25.0002	27.0002	29.0002	25.0003	27.0002	29.0002	25.0003	27.0003	29.0002
6.7	-10.6	8.9793	25.0002	27.0002	29.0002	25.0003	27.0002	29.0002	25.0003	27.0003	29.0002
7.54589	-10.6	9.5045	25.0002	27.0002	29.0002	25.0003	27.0002	29.0002	25.0003	27.0003	29.0002
7.43925	-10.6	8.58869	25.0002	27.0002	29.0002	25.0003	27.0002	29.0002	25.0003	27.0003	29.0002
6.7	-11.3562	11.6031	25.0003	27.0002	29.0002	25.0003	27.0003	29.0002	25.0003	27.0003	29.0003
6.7	-10.6	10.9659	25.0003	27.0002	29.0002	25.0003	27.0003	29.0002	25.0003	27.0003	29.0003
-4.07043	-11.0836	15.3103	25.0003	27.0003	29.0002	25.0004	27.0003	29.0003	25.0004	27.0004	29.0003
-3.3	-11.0651	15.1905	25.0003	27.0003	29.0002	25.0003	27.0003	29.0003	25.0004	27.0003	29.0003
-3.3	-11.2223	15.567	25.0003	27.0003	29.0003	25.0004	27.0003	29.0003	25.0004	27.0004	29.0003
-3.91938	-10.6	14.2796	25.0003	27.0003	29.0002	25.0003	27.0003	29.0003	25.0003	27.0003	29.0003
-3.3	-10.9436	14.2283	25.0003	27.0003	29.0002	25.0003	27.0003	29.0003	25.0004	27.0003	29.0003
-3.3	-10.6	13.9399	25.0003	27.0002	29.0002	25.0003	27.0003	29.0002	25.0003	27.0003	29.0003
-3.77288	-11.3709	15.378	25.0003	27.0003	29.0002	25.0004	27.0003	29.0003	25.0004	27.0004	29.0003
-3.3	-11.2155	14.5723	25.0003	27.0003	29.0002	25.0003	27.0003	29.0003	25.0004	27.0003	29.0003
-3.99495	-11.1354	14.6667	25.0003	27.0003	29.0002	25.0003	27.0003	29.0003	25.0004	27.0003	29.0003
-4.32587	-10.8677	14.3379	25.0003	27.0003	29.0002	25.0003	27.0003	29.0003	25.0004	27.0003	29.0003
-7.3	-11.0486	15.2039	25.0003	27.0003	29.0002	25.0003	27.0003	29.0003	25.0004	27.0003	29.0003
-6.88602	-11.0383	14.965	25.0003	27.0003	29.0002	25.0003	27.0003	29.0003	25.0004	27.0003	29.0003
-8.71784	-11.2445	22.0761	25.0005	27.0004	29.0004	25.0005	27.0005	29.0004	25.0006	27.0005	29.0005
-8.39645	-11.0428	21.315	25.0005	27.0004	29.0004	25.0005	27.0005	29.0004	25.0006	27.0005	29.0005
-9.15742	-10.6	22.0544	25.0005	27.0004	29.0004	25.0005	27.0005	29.0004	25.0006	27.0005	29.0005
-8.91222	-10.6	20.994	25.0005	27.0004	29.0004	25.0005	27.0005	29.0004	25.0006	27.0005	29.0005
-7.87656	-10.6	20.8753	25.0005	27.0004	29.0004	25.0005	27.0005	29.0004	25.0006	27.0005	29.0005
-2.94695	-11.0062	17.4125	25.0004	27.0003	29.0003	25.0004	27.0004	29.0003	25.0005	27.0004	29.0004
-3.66841	-10.6	17.9663	25.0004	27.0003	29.0003	25.0004	27.0004	29.0003	25.0005	27.0004	29.0004
-2.70125	-10.6	17.9393	25.0004	27.0004	29.0003	25.0004	27.0004	29.0004	25.0005	27.0004	29.0004
-6.85184	-10.9121	16.5851	25.0004	27.0003	29.0003	25.0004	27.0004	29.0003	25.0004	27.0004	29.0004
-6.88868	-10.6	16.9795	25.0004	27.0003	29.0003	25.0004	27.0004	29.0003	25.0004	27.0004	29.0004
-6.31079	-10.6	16.6439	25.0004	27.0003	29.0003	25.0004	27.0004	29.0003	25.0004	27.0004	29.0004
-7.3929	-11.2243	16.5263	25.0004	27.0003	29.0003	25.0004	27.0004	29.0003	25.0004	27.0004	29.0004
-7.4675	-10.9361	16.8503	25.0004	27.0003	29.0003	25.0004	27.0004	29.0003	25.0004	27.0004	29.0004
-7.55856	-10.6	17.154	25.0004	27.0003	29.0003	25.0004	27.0004	29.0003	25.0005	27.0004	29.0004
-7.70147	-11.0893	17.53	25.0004	27.0003	29.0003	25.0004	27.0004	29.0003	25.0005	27.0004	29.0004
-7.89487	-10.6	17.9321	25.0004	27.0004	29.0003	25.0004	27.0004	29.0004	25.0005	27.0004	29.0004
-6.98374	-10.6	17.8243	25.0004	27.0003	29.0003	25.0004	27.0004	29.0003	25.0005	27.0004	29.0004
-5.858	-10.9859	17.9399	25.0004	27.0003	29.0003	25.0004	27.0004	29.0003	25.0005	27.0004	29.0004
-5.37121	-10.6	17.7802	25.0004	27.0003	29.0003	25.0004	27.0004	29.0003	25.0005	27.0004	29.0004
-6.12332	-10.6	18.7379	25.0004	27.0004	29.0003	25.0004	27.0004	29.0004	25.0005	27.0004	29.0004
-5.1009	-10.6	18.6515	25.0004	27.0004	29.0003	25.0004	27.0004	29.0004	25.0005	27.0004	29.0004
-6.20327	-10.6	17.4862	25.0004	27.0003	29.0003	25.0004	27.0004	29.0003	25.0005	27.0004	29.0004
-1.39861	-11.1899	21.8603	25.0005	27.0004	29.0004	25.0005	27.0005	29.0004	25.0006	27.0005	29.0005
-1.76526	-10.6	21.2905	25.0005	27.0004	29.0004	25.0005	27.0005	29.0004	25.0006	27.0005	29.0005
-1.02037	-10.6	20.8686	25.0005	27.0004	29.0004	25.0005	27.0005	29.0004	25.0006	27.0005	29.0005
-0.855039	-11.0105	21.9806	25.0005	27.0004	29.0004	25.0005	27.0005	29.0004	25.0006	27.0005	29.0005
-0.359877	-10.6	21.4812	25.0005	27.0004	29.0004	25.0005	27.0005	29.0004	25.0006	27.0005	29.0005
-1.43399	-11.1225	20.8707	25.0005	27.0004	29.0004	25.0005	27.0005	29.0004	25.0006	27.0005	29.0005
-1.8147	-10.6	20.6459	25.0005	27.0004	29.0004	25.0005	27.0005	29.0004	25.0006	27.0005	29.0005
-0.493817	-11.0408	20.7366	25.0005	27.0004	29.0004	25.0005	27.0005	29.0004	25.0006	27.0005	29.0005
-1.12665	-10.6	19.6913	25.0005	27.0004	29.0004	25.0005	27.0005	29.0004	25.0006	27.0005	29.0005
0.158606	-10.6	20.3235	25.0005	27.0004	29.0004	25.0005	27.0005	29.0004	25.0006	27.0005	29.0005
-1.82978	-11.0515	19.8695	25.0004	27.0004	29.0003	25.0005	27.0004	29.0004	25.0005	27.0005	29.0004
-2.46595	-10.6	19.8884	25.0004	27.0004	29.0003	25.0005	27.0004	29.0004	25.0005	27.0005	29.0004
-2.08973	-10.6	18.8285	25.0004	27.0004	29.0003	25.0005	27.0004	29.0004	25.0005	27.0005	29.0004
-3.43939	-11.0408	17.254	25.0004	27.0003	29.0003	25.0004	27.0004	29.0003	25.0005	27.0004	29.0004
-3.09931	-11.2386	16.9694	25.0004	27.0003	29.0003	25.0004	27.0004	29.0003	25.0004	27.0004	29.0004
-4.17435	-10.8845	17.9369	25.0004	27.0003	29.0003	25.0004	27.0004	29.0003	25.0005	27.0004	29.0004
-4.48587	-10.6	17.4859	25.0004	27.0003	29.0003	25.0004	27.0004	29.0003	25.0005	27.0004	29.0004
-4.61505	-10.6	18.1676	25.0004	27.0003	29.0003	25.0004	27.0004	29.0003	25.0005	27.0004	29.0004
-4.21122	-10.6	18.9466	25.0004	27.0004	29.0003	25.0005	27.0004	29.0004	25.0005	27.0005	29.0004
-3.73365	-11.1689	17.7063	25.0004	27.0003	29.0003	25.0004	27.0004	29.0003	25.0005	27.0004	29.0004
-2.58333	-11.1663	18.1463	25.0004	27.0004	29.0003	25.0004	27.0004	29.0004	25.0005	27.0004	29.0004
-3.12579	-10.6	18.9632	25.0004	27.0004	29.0003	25.0005	27.0004	29.0004	25.0005	27.0005	29.0004
-4.94434	-10.6	16.9778	25.0004	27.0003	29.0003	25.0004	27.0004	29.0003	25.0004	27.0004	29.0004
-4.93943	-11.0078	17.46	25.0004	27.0003	29.0003	25.0004	27.0004	29.0003	25.0005	27.0004	29.0004
-5.62277	-10.6	16.8896	25.0004	27.0003	29.0003	25.0004	27.0004	29.0003	25.0004	27.0004	29.0004
-4.08043	-11.1689	17.0729	25.0004	27.0003	29.0003	25.0004	27.0004	29.0003	25.0004	27.0004	29.0004
-4.78307	-11.0143	16.8044	25.0004	27.0003	29.0003	25.0004	27.0004	29.0003	25.0004	27.0004	29.0004
-5.05217	-10.6	16.2676	25.0003	27.0003	29.0003	25.0004	27.0003	29.0003	25.0004	27.0004	29.0003
-3.64751	-11.1851	16.7801	25.0004	27.0003	29.0003	25.0004	27.0004	29.0003	25.0004	27.0004	29.0004
-3.27327	-11.4409	16.0833	25.0003	27.0003	29.0003	25.0004	27.0003	29.0003	25.0004	27.0004	29.0003
-2.94548	-11.4837	17.4162	25.0004	27.0003	29.0003	25.0004	27.0004	29.0003	25.0005	27.0004	29.0004
-3.15524	-11.5822	16.7614	25.0004	27.0003	29.0003	25.0004	27.0004	29.0003	25.0004	27.0004	29.0004
-6.26303	-10.9174	15.3603	25.0003	27.0003	29.0002	25.0004	27.0003	29.0003	25.0004	27.0004	29.0003
-6.05403	-10.6	15.6268	25.0003	27.0003	29.0003	25.0004	27.0003	29.0003	25.0004	27.0004	29.0003
-4.62671	-11.0209	16.1489	25.0003	27.0003	29.0003	25.0004	27.0003	29.0003	25.0004	27.0004	29.0003
-5.34812	-10.9263	15.9418	25.0003	27.0003	29.0003	25.0004	27.0003	29.0003	25.0004	27.0004	29.0003
-5.39551	-10.6	15.7052	25.0003	27.0003	29.0003	25.0004	27.0003	29.0003	25.0004	27.0004	29.0003
-5.81954	-10.6	16.2172	25.0003	27.0003	29.0003	25.0004	27.0003	29.0003	25.0004	27.0004	29.0003
-4.53985	-11.0636	15.0254	25.0003	27.0003	29.0002	25.0003	27.0003	29.0003	25.0004	27.0003	29.0003
-5.16536	-10.6	15.1292	25.0003	27.0003	29.0002	25.0003	27.0003	29.0003	25.0004	27.0003	29.0003
-5.93472	-10.9826	16.9838	25.0004	27.0003	29.0003	25.0004	27.0004	29.0003	25.0004	27.0004	29.0004
-4.84086	-11.1021	15.4301	25.0003	27.0003	29.0002	25.0004	27.0003	29.0003	25.0004	27.0004	29.0003
-5.00927	-11.0437	14.7405	25.0003	27.0003	29.0002	25.0003	27.0003	29.0003	25.0004	27.0003	29.0003
-5.32462	-10.6	14.4815	25.0003	27.0003	29.0002	25.0003	27.0003	29.0003	25.0004	27.0003	29.0003
-3.70495	-11.5616	16.4001	25.0003	27.0003	29.0003	25.0004	27.0003	29.0003	25.0004	27.0004	29.0003
-5.61076	-10.9877	15.0376	25.0003	27.0003	29.0002	25.0003	27.0003	29.0003	25.0004	27.0003	29.0003
-6.51109	-10.9794	15.9513	25.0003	27.0003	29.0003	25.0004	27.0003	29.0003	25.0004	27.0004	29.0003
-5.85873	-10.9946	16.4023	25.0003	27.0003	29.0003	25.0004	27.0003	29.0003	25.0004	27.0004	29.0003
-6.06088	-10.956	15.8813	25.0003	27.0003	29.0003	25.0004	27.0003	29.0003	25.0004	27.0004	29.0003
-6.87892	-11.1618	15.9631	25.0003	27.0003	29.0003	25.0004	27.0003	29.0003	25.0004	27.0004	29.0003
-5.36263	-11.1307	16.6915	25.0004	27.0003	29.0003	25.0004	27.0004	29.0003	25.0004	27.0004	29.0004
-6.37488	-11.1507	16.5862	25.0004	27.0003	29.0003	25.0004	27.0004	29.0003	25.0004	27.0004	29.0004
-7.3	-11.2223	15.567	25.0003	27.0003	29.0003	25.0004	27.0003	29.0003	25.0004	27.0004	29.0003
-6.88602	-11.2285	15.3304	25.0003	27.0003	29.0002	25.0004	27.0003	29.0003	25.0004	27.0004	29.0003
-6.85229	-11.3096	16.3487	25.0003	27.0003	29.0003	25.0004	27.0003	29.0003	25.0004	27.0004	29.0003
-7.32969	-11.4684	16.1111	25.0003	27.0003	29.0003	25.0004	27.0003	29.0003	25.0004	27.0004	29.0003
-8.2201	-11.6383	22.926	25.0005	27.0004	29.0004	25.0005	27.0005	29.0004	25.0006	27.0005	29.0005
-8.06885	-11.0428	20.2385	25.0004	27.0004	29.0003	25.0005	27.0004	29.0004	25.0005	27.0005	29.0004
-8.4871	-10.6	20.0051	25.0004	27.0004	29.0003	25.0005	27.0004	29.0004	25.0005	27.0005	29.0004
-7.78109	-10.6	19.761	25.0004	27.0004	29.0003	25.0005	27.0004	29.0004	25.0005	27.0005	29.0004
-6.94381	-10.6	20.2432	25.0004	27.0004	29.0003	25.0005	27.0004	29.0004	25.0005	27.0005	29.0004
-8.13606	-11.2075	18.3349	25.0004	27.0004	29.0003	25.0005	27.0004	29.0004	25.0005	27.0005	29.0004
-8.50164	-10.6	18.8184	25.0004	27.0004	29.0003	25.0005	27.0004	29.0004	25.0005	27.0005	29.0004
-7.22007	-10.6	19.0955	25.0004	27.0004	29.0003	25.0005	27.0004	29.0004	25.0005	27.0005	29.0004
-7.46668	-11.6642	16.8472	25.0004	27.0003	29.0003	25.0004	27.0004	29.0003	25.0004	27.0004	29.0004
-7.35103	-11.1692	21.7033	25.0005	27.0004	29.0004	25.0005	27.0005	29.0004	25.0006	27.0005	29.0005
-6.96385	-10.6	21.4147	25.0004	27.0004	29.0003	25.0005	27.0004	29.0004	25.0005	27.0005	29.0004
-7.80718	-11.6522	22.1932	25.0005	27.0004	29.0004	25.0005	27.0005	29.0004	25.0006	27.0005	29.0005
-2.8689	-11.1431	20.4751	25.0004	27.0004	29.0003	25.0005	27.0004	29.0004	25.0005	27.0005	29.0004
-2.61588	-10.6	21.0547	25.0005	27.0004	29.0004	25.0005	27.0005	29.0004	25.0006	27.0005	29.0005
-3.68548	-10.6	20.2276	25.0004	27.0004	29.0003	25.0005	27.0004	29.0004	25.0005	27.0005	29.0004
-3.53615	-10.6	21.4147	25.0005	27.0004	29.0004	25.0005	27.0005	29.0004	25.0006	27.0005	29.0005
-2.23475	-11.119	21.3627	25.0005	27.0004	29.0004	25.0005	27.0005	29.0004	25.0006	27.0005	29.0005
-3.13452	-11.1702	21.716	25.0005	27.0004	29.0004	25.0005	27.0005	29.0004	25.0006	27.0005	29.0005
-0.395741	-11.3677	22.0782	25.0005	27.0004	29.0004	25.0005	27.0005	29.0004	25.0006	27.0005	29.0005
-2.65397	-11.631	22.246	25.0005	27.0004	29.0004	25.0005	27.0005	29.0004	25.0006	27.0005	29.0005
-1.71181	-11.9813	22.5541	25.0005	27.0004	29.0004	25.0005	27.0005	29.0004	25.0006	27.0005	29.0005
3.91919	-11.4042	20.0475	25.0005	27.0004	29.0004	25.0005	27.0005	29.0004	25.0006	27.0005	29.0005
3.23717	-10.6	20.3248	25.0005	27.0004	29.0004	25.0005	27.0005	29.0004	25.0006	27.0005	29.0005
-2.39168	-12.1829	22.6782	25.0005	27.0004	29.0004	25.0005	27.0005	29.0004	25.0006	27.0005	29.0005
4.69048	-12.1567	19.5741	25.0004	27.0004	29.0003	25.0005	27.0004	29.0004	25.0005	27.0005	29.0004
5.61021	-12.8079	18.6831	25.0004	27.0004	29.0003	25.0004	27.0004	29.0004	25.0005	27.0004	29.0004
-0.940327	-12.6719	25.6688	25.0005	27.0004	29.0004	25.0005	27.0005	29.0004	25.0006	27.0005	29.0005
5.54583	-12.7262	20.435	25.0004	27.0004	29.0003	25.0005	27.0004	29.0004	25.0005	27.0005	29.0004
3.71185	-11.4467	21.8184	25.0005	27.0004	29.0004	25.0005	27.0005	29.0004	25.0006	27.0005	29.0005
4.4801	-12.3587	21.7462	25.0004	27.0004	29.0003	25.0005	27.0004	29.0004	25.0005	27.0005	29.0004
-1.52775	-12.4872	23.8914	25.0005	27.0004	29.0004	25.0005	27.0005	29.0004	25.0006	27.0005	29.0005
-2.17527	-12.6156	23.2304	25.0005	27.0004	29.0004	25.0005	27.0005	29.0004	25.0006	27.0005	29.0005
-1.22792	-12.0205	23.1724	25.0005	27.0004	29.0004	25.0005	27.0005	29.0004	25.0006	27.0005	29.0005
-2.05	-12.9263	24.117	25.0005	27.0004	29.0004	25.0005	27.0005	29.0004	25.0006	27.0005	29.0005
-1.00977	-13.2201	24.9498	25.0005	27.0004	29.0004	25.0005	27.0005	29.0004	25.0006	27.0005	29.0005
-2.20521	-13.4102	25.1015	25.0005	27.0004	29.0004	25.0005	27.0005	29.0004	25.0006	27.0005	29.0005
-1.45089	-13.6019	26.0529	25.0005	27.0004	29.0004	25.0005	27.0005	29.0004	25.0006	27.0005	29.0005
5.13476	-12.5808	28.7585	25.0005	27.0004	29.0004	25.0005	27.0005	29.0004	25.0006	27.0005	29.0005
1.25881	-11.5268	21.5109	25.0005	27.0004	29.0004	25.0005	27.0005	29.0004	25.0006	27.0005	29.0005
1.69524	-10.6	20.567	25.0005	27.0004	29.0004	25.0005	27.0005	29.0004	25.0006	27.0005	29.0005
2.44927	-11.4865	20.5105	25.0005	27.0004	29.0004	25.0005	27.0005	29.0004	25.0006	27.0005	29.0005
0.923451	-11.428	20.5063	25.0005	27.0004	29.0004	25.0005	27.0005	29.0004	25.0006	27.0005	29.0005
-4.65679	-10.6	14.0092	25.0003	27.0002	29.0002	25.0003	27.0003	29.0002	25.0003	27.0003	29.0003
-6.70252	-10.6	14.2533	25.0003	27.0003	29.0002	25.0003	27.0003	29.0003	25.0003	27.0003	29.0003
-7.3	-10.9538	14.2367	25.0003	27.0003	29.0002	25.0003	27.0003	29.0003	25.0004	27.0003	29.0003
-7.3	-10.6	13.9399	25.0003	27.0002	29.0002	25.0003	27.0003	29.0002	25.0003	27.0003	29.0003
-7.3	-11.2169	14.5716	25.0003	27.0003	29.0002	25.0003	27.0003	29.0003	25.0004	27.0003	29.0003
31.2	-14.6237	30.773	25.0003	27.0003	29.0003	25.0004	27.0003	29.0003	25.0004	27.0004	29.0003
31.2	-15.9448	34.067	25.0003	27.0003	29.0003	25.0004	27.0003	29.0003	25.0004	27.0004	29.0003
27.5749	-16.5336	30.6465	25.0003	27.0003	29.0003	25.0004	27.0003	29.0003	25.0004	27.0004	29.0003
28.4602	-17.7396	34.067	25.0003	27.0003	29.0003	25.0004	27.0003	29.0003	25.0004	27.0004	29.0003
9.68922	-13.3802	32.0958	25.0004	27.0004	29.0003	25.0005	27.0004	29.0004	25.0005	27.0005	29.0004
9.72283	-14.4535	34.067	25.0004	27.0004	29.0003	25.0005	27.0004	29.0004	25.0005	27.0005	29.0004
5.58149	-13.5612	34.067	25.0004	27.0004	29.0003	25.0005	27.0004	29.0004	25.0005	27.0005	29.0004
4.22014	-14.1077	31.7418	25.0005	27.0004	29.0004	25.0005	27.0005	29.0004	25.0006	27.0005	29.0005
7.7926	-13.6416	34.067	25.0004	27.0004	29.0003	25.0005	27.0004	29.0004	25.0005	27.0005	29.0004
6.46368	-13.1112	31.4127	25.0005	27.0004	29.0004	25.0005	27.0005	29.0004	25.0006	27.0005	29.0005
10.9178	-10.6	24.5842	25.0004	27.0004	29.0003	25.0005	27.0004	29.0004	25.0005	27.0005	29.0004
10.5597	-12.0421	25.3102	25.0004	27.0004	29.0003	25.0005	27.0004	29.0004	25.0005	27.0005	29.0004
7.75764	-12.0803	24.0447	25.0004	27.0004	29.0003	25.0005	27.0004	29.0004	25.0005	27.0005	29.0004
12.3058	-14.822	34.067	25.0004	27.0004	29.0003	25.0005	27.0004	29.0004	25.0005	27.0005	29.0004
12.8973	-14.7734	32.1992	25.0004	27.0004	29.0003	25.0005	27.0004	29.0004	25.0005	27.0005	29.0004
10.0238	-14.3894	32.2615	25.0004	27.0004	29.0003	25.0005	27.0004	29.0004	25.0005	27.0005	29.0004
10.2841	-15.8966	34.067	25.0004	27.0004	29.0003	25.0005	27.0004	29.0004	25.0005	27.0005	29.0004
22.3351	-12.9903	32.1709	25.0004	27.0003	29.0003	25.0004	27.0004	29.0003	25.0004	27.0004	29.0004
25.0653	-14.9703	30.487	25.0004	27.0003	29.0003	25.0004	27.0004	29.0003	25.0004	27.0004	29.0004
23.5861	-14.7069	34.067	25.0004	27.0003	29.0003	25.0004	27.0004	29.0003	25.0004	27.0004	29.0004
23.898	-13.2114	31.2377	25.0004	27.0003	29.0003	25.0004	27.0004	29.0003	25.0004	27.0004	29.0004
23.0633	-13.8886	30.1821	25.0004	27.0003	29.0003	25.0004	27.0004	29.0003	25.0004	27.0004	29.0004
14.9677	-14.4231	32.2681	25.0004	27.0004	29.0003	25.0004	27.0004	29.0004	25.0005	27.0004	29.0004
17.1644	-14.0148	32.5994	25.0004	27.0003	29.0003	25.0004	27.0004	29.0003	25.0005	27.0004	29.0004
17.4755	-14.441	33.1341	25.0004	27.0003	29.0003	25.0004	27.0004	29.0003	25.0005	27.0004	29.0004
20.7054	-14.2283	32.4336	25.0004	27.0003	29.0003	25.0004	27.0004	29.0003	25.0005	27.0004	29.0004
18.9545	-14.5848	34.067	25.0004	27.0003	29.0003	25.0004	27.0004	29.0003	25.0005	27.0004	29.0004
19.772	-13.7724	32.0005	25.0004	27.0003	29.0003	25.0004	27.0004	29.0003	25.0005	27.0004	29.0004
21.0381	-15.1508	34.067	25.0004	27.0003	29.0003	25.0004	27.0004	29.0003	25.0005	27.0004	29.0004
14.6428	-15.1773	34.067	25.0004	27.0004	29.0003	25.0004	27.0004	29.0004	25.0005	27.0004	29.0004
16.2655	-14.7111	32.5704	25.0004	27.0003	29.0003	25.0004	27.0004	29.0003	25.0005	27.0004	29.0004
16.9832	-15.1291	34.067	25.0004	27.0003	29.0003	25.0004	27.0004	29.0003	25.0005	27.0004	29.0004
7.43167	-10.6	5.66884	25.0002	27.0002	29.0002	25.0002	27.0002	29.0002	25.0002	27.0002	29.0002
6.7	-10.8769	5.56699	25.0002	27.0002	29.0002	25.0002	27.0002	29.0002	25.0002	27.0002	29.0002
7.7374	-11.0656	9.79624	25.0002	27.0002	29.0002	25.0003	27.0002	29.0002	25.0003	27.0003	29.0002
8.2175	-10.6	9.95491	25.0002	27.0002	29.0002	25.0003	27.0002	29.0002	25.0003	27.0003	29.0002
8.4581	-10.6	9.05211	25.0002	27.0002	29.0002	25.0003	27.0002	29.0002	25.0003	27.0003	29.0002
7.58564	-10.6	10.4669	25.0003	27.0002	29.0002	25.0003	27.0003	29.0002	25.0003	27.0003	29.0003
6.7	-11.3338	10.5421	25.0003	27.0002	29.0002	25.0003	27.0003	29.0002	25.0003	27.0003	29.0003
8.54852	-10.6	10.9546	25.0003	27.0002	29.0002	25.0003	27.0003	29.0002	25.0003	27.0003	29.0003
7.49059	-11.8567	12.8545	25.0003	27.0003	29.0002	25.0003	27.0003	29.0003	25.0004	27.0003	29.0003
6.7	-12.178	13.9472	25.0003	27.0003	29.0002	25.0003	27.0003	29.0003	25.0004	27.0003	29.0003
31.2	-12.9722	27.6794	25.0003	27.0003	29.0003	25.0004	27.0003	29.0003	25.0004	27.0004	29.0003
28.5978	-14.162	27.5692	25.0003	27.0003	29.0003	25.0004	27.0003	29.0003	25.0004	27.0004	29.0003
12.7133	-12.0421	25.4753	25.0004	27.0004	29.0003	25.0005	27.0004	29.0004	25.0005	27.0005	29.0004
10.0596	-11.7007	23.4929	25.0004	27.0004	29.0003	25.0005	27.0004	29.0004	25.0005	27.0005	29.0004
10.8386	-10.6	22.9662	25.0004	27.0004	29.0003	25.0005	27.0004	29.0004	25.0005	27.0005	29.0004
11.8431	-11.4458	23.7895	25.0004	27.0004	29.0003	25.0005	27.0004	29.0004	25.0005	27.0005	29.0004
15.0304	-11.7248	25.0831	25.0004	27.0003	29.0003	25.0004	27.0004	29.0003	25.0005	27.0004	29.0004
14.0484	-11.4458	23.8994	25.0004	27.0003	29.0003	25.0004	27.0004	29.0003	25.0005	27.0004	29.0004
14.9566	-10.6	22.6168	25.0004	27.0003	29.0003	25.0004	27.0004	29.0003	25.0005	27.0004	29.0004
23.5167	-14.704	28.5009	25.0004	27.0003	29.0003	25.0004	27.0004	29.0003	25.0004	27.0004	29.0004
25.1966	-13.4731	28.904	25.0003	27.0003	29.0003	25.0004	27.0003	29.0003	25.0004	27.0004	29.0003
25.9955	-15.3518	27.459	25.0003	27.0003	29.0003	25.0004	27.0003	29.0003	25.0004	27.0004	29.0003
24.6396	-13.1147	26.9404	25.0003	27.0003	29.0003	25.0004	27.0003	29.0003	25.0004	27.0004	29.0003
16.3334	-11.6993	23.6925	25.0004	27.0003	29.0003	25.0004	27.0004	29.0003	25.0005	27.0004	29.0004
22.2271	-10.1223	24.427	25.0003	27.0003	29.0003	25.0004	27.0003	29.0003	25.0004	27.0004	29.0003
19.4647	-9.65927	23.5815	25.0004	27.0003	29.0003	25.0004	27.0004	29.0003	25.0004	27.0004	29.0004
17.25	-10.6	23.8289	25.0004	27.0003	29.0003	25.0004	27.0004	29.0003	25.0005	27.0004	29.0004
17.25	-10.475	21.7312	25.0004	27.0003	29.0003	25.0004	27.0004	29.0003	25.0004	27.0004	29.0004
17.25	-10.6	21.399	25.0004	27.0003	29.0003	25.0004	27.0004	29.0003	25.0004	27.0004	29.0004
17.25	-9.58526	20.6686	25.0004	27.0003	29.0003	25.0004	27.0004	29.0003	25.0004	27.0004	29.0004
18.2957	-9.5052	21.0456	25.0004	27.0003	29.0003	25.0004	27.0004	29.0003	25.0004	27.0004	29.0004
17.25	-8.6	21.3525	25.0004	27.0003	29.0003	25.0004	27.0004	29.0003	25.0005	27.0004	29.0004
19.5986	-8.6	22.6142	25.0004	27.0003	29.0003	25.0004	27.0004	29.0003	25.0004	27.0004	29.0004
21.8005	-8.6	21.7988	25.0003	27.0003	29.0003	25.0004	27.0003	29.0003	25.0004	27.0004	29.0003
19.2837	-11.013	24.7581	25.0004	27.0003	29.0003	25.0004	27.0004	29.0003	25.0004	27.0004	29.0004
18.0057	-11.8209	24.9173	25.0004	27.0003	29.0003	25.0004	27.0004	29.0003	25.0005	27.0004	29.0004
7.43342	-12.3709	19.0139	25.0004	27.0003	29.0003	25.0004	27.0004	29.0003	25.0005	27.0004	29.0004
8.81182	-11.896	20.427	25.0004	27.0004	29.0003	25.0004	27.0004	29.0004	25.0005	27.0004	29.0004
9.59594	-11.8355	21.8612	25.0004	27.0004	29.0003	25.0005	27.0004	29.0004	25.0005	27.0005	29.0004
10.4336	-10.6	21.5697	25.0004	27.0004	29.0003	25.0005	27.0004	29.0004	25.0005	27.0005	29.0004
10.254	-11.1558	19.4884	25.0004	27.0003	29.0003	25.0004	27.0004	29.0003	25.0005	27.0004	29.0004
11.0121	-10.6	18.79	25.0004	27.0003	29.0003	25.0004	27.0004	29.0003	25.0005	27.0004	29.0004
10.911	-10.6	20.2073	25.0004	27.0003	29.0003	25.0004	27.0004	29.0003	25.0005	27.0004	29.0004
10.3269	-11.1656	20.9281	25.0004	27.0004	29.0003	25.0004	27.0004	29.0004	25.0005	27.0004	29.0004
12.3378	-10.6	21.6863	25.0004	27.0003	29.0003	25.0004	27.0004	29.0003	25.0005	27.0004	29.0004
11.3033	-11.708	21.5874	25.0004	27.0003	29.0003	25.0004	27.0004	29.0003	25.0005	27.0004	29.0004
12.1369	-10.6	19.6408	25.0004	27.0003	29.0003	25.0004	27.0004	29.0003	25.0005	27.0004	29.0004
9.59703	-11.7116	18.7695	25.0004	27.0003	29.0003	25.0004	27.0004	29.0003	25.0005	27.0004	29.0004
10.3668	-11.3827	15.8586	25.0003	27.0003	29.0003	25.0004	27.0003	29.0003	25.0004	27.0004	29.0003
11.3592	-11.2796	17.8643	25.0004	27.0003	29.0003	25.0004	27.0004	29.0003	25.0004	27.0004	29.0004
12.6472	-10.6	17.9977	25.0004	27.0003	29.0003	25.0004	27.0004	29.0003	25.0004	27.0004	29.0004
10.863	-11.3312	16.8614	25.0003	27.0003	29.0003	25.0004	27.0003	29.0003	25.0004	27.0004	29.0003
9.49424	-10.6	12.8519	25.0003	27.0003	29.0002	25.0003	27.0003	29.0003	25.0004	27.0003	29.0003
12.2776	-10.6	16.6135	25.0003	27.0003	29.0003	25.0004	27.0003	29.0003	25.0004	27.0004	29.0003
11.6034	-11.2796	15.4024	25.0003	27.0003	29.0002	25.0004	27.0003	29.0003	25.0004	27.0004	29.0003
11.0828	-10.6	14.3476	25.0003	27.0003	29.0002	25.0003	27.0003	29.0003	25.0004	27.0003	29.0003
10.4678	-11.3084	14.1748	25.0003	27.0003	29.0002	25.0003	27.0003	29.0003	25.0004	27.0003	29.0003
12.7115	-10.6	15.0917	25.0003	27.0003	29.0002	25.0004	27.0003	29.0003	25.0004	27.0004	29.0003
7.55916	-12.8317	17.2974	25.0004	27.0003	29.0003	25.0004	27.0004	29.0003	25.0004	27.0004	29.0004
8.75063	-11.0734	9.68261	25.0002	27.0002	29.0002	25.0003	27.0002	29.0002	25.0003	27.0003	29.0002
9.36652	-10.6	9.92777	25.0003	27.0002	29.0002	25.0003	27.0003	29.0002	25.0003	27.0003	29.0003
9.28109	-10.6	8.66721	25.0002	27.0002	29.0002	25.0003	27.0002	29.0002	25.0003	27.0003	29.0002
7.24442	-10.9478	6.33914	25.0002	27.0002	29.0002	25.0002	27.0002	29.0002	25.0003	27.0002	29.0002
7.79976	-10.6	6.54216	25.0002	27.0002	29.0002	25.0002	27.0002	29.0002	25.0003	27.0002	29.0002
7.7238	-10.9686	6.06715	25.0002	27.0002	29.0002	25.0002	27.0002	29.0002	25.0002	27.0002	29.0002
8.23471	-10.6	5.95404	25.0002	27.0002	29.0002	25.0002	27.0002	29.0002	25.0002	27.0002	29.0002
7.49295	-11.0363	7.33056	25.0002	27.0002	29.0002	25.0002	27.0002	29.0002	25.0003	27.0002	29.0002
7.32329	-10.6	7.72327	25.0002	27.0002	29.0002	25.0002	27.0002	29.0002	25.0003	27.0002	29.0002
8.02709	-10.6	7.24636	25.0002	27.0002	29.0002	25.0002	27.0002	29.0002	25.0003	27.0002	29.0002
8.30251	-10.6	8.0735	25.0002	27.0002	29.0002	25.0003	27.0002	29.0002	25.0003	27.0003	29.0002
6.7	-11.211	6.5839	25.0002	27.0002	29.0002	25.0002	27.0002	29.0002	25.0003	27.0002	29.0002
6.7	-11.1919	8.52315	25.0002	27.0002	29.0002	25.0003	27.0002	29.0002	25.0003	27.0003	29.0002
6.7	-10.6	8.07035	25.0002	27.0002	29.0002	25.0002	27.0002	29.0002	25.0003	27.0002	29.0002
6.7	-11.086	7.63597	25.0002	27.0002	29.0002	25.0002	27.0002	29.0002	25.0003	27.0002	29.0002
6.7	-11.3076	7.17748	25.0002	27.0002	29.0002	25.0002	27.0002	29.0002	25.0003	27.0002	29.0002
28.264	-13.0233	25.2042	25.0003	27.0003	29.0003	25.0004	27.0003	29.0003	25.0004	27.0004	29.0003
31.2	-11.1019	24.6791	25.0003	27.0003	29.0003	25.0004	27.0003	29.0003	25.0004	27.0004	29.0003
24.7521	-10.1253	24.5229	25.0003	27.0003	29.0003	25.0004	27.0003	29.0003	25.0004	27.0004	29.0003
27.0657	-8.6	24.3685	25.0003	27.0003	29.0003	25.0004	27.0003	29.0003	25.0004	27.0004	29.0003
23.9012	-10.1292	22.446	25.0003	27.0003	29.0003	25.0004	27.0003	29.0003	25.0004	27.0004	29.0003
24.2015	-8.6	22.4211	25.0003	27.0003	29.0003	25.0004	27.0003	29.0003	25.0004	27.0004	29.0003
26.1896	-9.98915	22.577	25.0003	27.0003	29.0003	25.0004	27.0003	29.0003	25.0004	27.0004	29.0003
31.2	-8.6	22.4439	25.0003	27.0003	29.0003	25.0004	27.0003	29.0003	25.0004	27.0004	29.0003
-25.4222	-9.42563	33.1074	25.0004	27.0003	29.0003	25.0004	27.0004	29.0003	25.0005	27.0004	29.0004
-25.1205	-9.89266	33.02	25.0004	27.0003	29.0003	25.0004	27.0004	29.0003	25.0005	27.0004	29.0004
-25.8792	-9.87194	32.117	25.0004	27.0003	29.0003	25.0004	27.0004	29.0003	25.0005	27.0004	29.0004
-25.1498	-9.24675	32.117	25.0004	27.0003	29.0003	25.0004	27.0004	29.0003	25.0005	27.0004	29.0004
-24.6214	-9.86484	32.117	25.0004	27.0003	29.0003	25.0004	27.0004	29.0003	25.0005	27.0004	29.0004
6.7	-11.4654	6.10659	25.0002	27.0002	29.0002	25.0002	27.0002	29.0002	25.0003	27.0002	29.0002
7.117	-11.3261	5.93183	25.0002	27.0002	29.0002	25.0002	27.0002	29.0002	25.0002	27.0002	29.0002
7.16104	-10.6	5.51762	25.0002	27.0002	29.0002	25.0002	27.0002	29.0002	25.0002	27.0002	29.0002
7.45266	-10.9489	5.67897	25.0002	27.0002	29.0002	25.0002	27.0002	29.0002	25.0002	27.0002	29.0002
6.6906	-10.8052	5.26053	25.0002	27.0002	29.0001	25.0002	27.0002	29.0002	25.0002	27.0002	29.0002
7.0225	-10.6	5.25945	25.0002	27.0002	29.0001	25.0002	27.0002	29.0002	25.0002	27.0002	29.0002
6.68196	-10.6	5.14356	25.0002	27.0002	29.0001	25.0002	27.0002	29.0002	25.0002	27.0002	29.0002
7.08608	-10.9984	5.42917	25.0002	27.0002	29.0002	25.0002	27.0002	29.0002	25.0002	27.0002	29.0002
7.78272	-10.6	5.63168	25.0002	27.0002	29.0002	25.0002	27.0002	29.0002	25.0002	27.0002	29.0002
6.7	-11.2223	5.56699	25.0002	27.0002	29.0002	25.0002	27.0002	29.0002	25.0002	27.0002	29.0002
0.591718	-12.3489	34.067	25.0005	27.0004	29.0004	25.0005	27.0005	29.0004	25.0006	27.0005	29.0005
2.43995	-12.9947	31.6518	25.0005	27.0004	29.0004	25.0005	27.0005	29.0004	25.0006	27.0005	29.0005
-2.76392	-12.1338	34.067	25.0005	27.0004	29.0004	25.0005	27.0005	29.0004	25.0006	27.0005	29.0005
-0.291785	-13.009	31.7254	25.0005	27.0004	29.0004	25.0005	27.0005	29.0004	25.0006	27.0005	29.0005
2.83844	-14.5941	34.067	25.0005	27.0004	29.0004	25.0005	27.0005	29.0004	25.0006	27.0005	29.0005
-9.02229	-10.9223	22.4893	25.0005	27.0004	29.0004	25.0005	27.0005	29.0004	25.0006	27.0005	29.0005
-9.52913	-10.9271	23.2735	25.0005	27.0004	29.0004	25.0006	27.0005	29.0004	25.0006	27.0006	29.0005
-10.042	-10.6	23.352	25.0005	27.0004	29.0004	25.0006	27.0005	29.0004	25.0006	27.0006	29.0005
-8.76662	-11.7336	24.5004	25.0005	27.0004	29.0004	25.0005	27.0005	29.0004	25.0006	27.0005	29.0005
-9.15765	-11.4785	24.2355	25.0005	27.0004	29.0004	25.0006	27.0005	29.0004	25.0006	27.0006	29.0005
-9.9374	-10.6	22.3595	25.0005	27.0004	29.0004	25.0005	27.0005	29.0004	25.0006	27.0005	29.0005
-8.71304	-11.6976	23.1608	25.0005	27.0004	29.0004	25.0005	27.0005	29.0004	25.0006	27.0005	29.0005
-3.59385	-12.79	26.8551	25.0005	27.0004	29.0004	25.0006	27.0005	29.0004	25.0006	27.0006	29.0005
-2.09181	-13.29	27.404	25.0005	27.0004	29.0004	25.0005	27.0005	29.0004	25.0006	27.0005	29.0005
-2.93224	-13.69	26.3233	25.0005	27.0004	29.0004	25.0005	27.0005	29.0004	25.0006	27.0005	29.0005
-3.07442	-13.4148	27.6059	25.0005	27.0004	29.0004	25.0005	27.0005	29.0004	25.0006	27.0005	29.0005
-8.06876	-9.65388	32.117	25.0005	27.0004	29.0004	25.0006	27.0005	29.0004	25.0006	27.0006	29.0005
-8.65404	-9.3596	33.092	25.0005	27.0004	29.0004	25.0006	27.0005	29.0004	25.0006	27.0006	29.0005
-8.97246	-8.6	32.117	25.0005	27.0004	29.0004	25.0006	27.0005	29.0004	25.0006	27.0006	29.0005
-9.00201	-10.475	32.117	25.0005	27.0005	29.0004	25.0006	27.0005	29.0005	25.0006	27.0006	29.0005
-9.65629	-9.64744	32.117	25.0005	27.0004	29.0004	25.0006	27.0005	29.0004	25.0006	27.0006	29.0005
-8.87517	-8.6	34.067	25.0005	27.0004	29.0004	25.0006	27.0005	29.0004	25.0006	27.0006	29.0005
-3.99319	-12.6182	28.3244	25.0005	27.0004	29.0004	25.0006	27.0005	29.0004	25.0006	27.0006	29.0005
-5.23801	-13.0808	27.317	25.0005	27.0004	29.0004	25.0005	27.0005	29.0004	25.0006	27.0005	29.0005
-6.13138	-12.2169	27.1932	25.0005	27.0005	29.0004	25.0006	27.0005	29.0005	25.0006	27.0006	29.0005
-6.18257	-12.7687	28.0295	25.0005	27.0004	29.0004	25.0006	27.0005	29.0004	25.0006	27.0006	29.0005
-7.30924	-11.2738	31.3366	25.0005	27.0005	29.0004	25.0006	27.0005	29.0005	25.0006	27.0006	29.0005
-7.76301	-11.3128	28.9744	25.0005	27.0005	29.0004	25.0006	27.0005	29.0005	25.0006	27.0006	29.0005
-7.49583	-11.8288	28.1889	25.0005	27.0005	29.0004	25.0006	27.0005	29.0005	25.0006	27.0006	29.0005
-7.16595	-12.4198	26.68	25.0005	27.0004	29.0004	25.0006	27.0005	29.0004	25.0006	27.0006	29.0005
-7.46684	-10.4265	34.067	25.0005	27.0004	29.0004	25.0006	27.0005	29.0004	25.0006	27.0006	29.0005
-5.84672	-12.2012	34.067	25.0005	27.0004	29.0004	25.0005	27.0005	29.0004	25.0006	27.0005	29.0005
-6.55235	-11.4643	32.4128	25.0005	27.0004	29.0004	25.0006	27.0005	29.0004	25.0006	27.0006	29.0005
-4.68908	-12.1693	32.2755	25.0005	27.0004	29.0004	25.0006	27.0005	29.0004	25.0006	27.0006	29.0005
-8.87084	-11.4954	25.8547	25.0005	27.0005	29.0004	25.0006	27.0005	29.0005	25.0006	27.0006	29.0005
-7.94062	-10.6	30.2114	25.0005	27.0005	29.0004	25.0006	27.0005	29.0005	25.0006	27.0006	29.0005
-7.20045	-11.8582	30.2418	25.0005	27.0005	29.0004	25.0006	27.0005	29.0005	25.0006	27.0006	29.0005
-9.04607	-10.6	32.117	25.0005	27.0005	29.0004	25.0006	27.0005	29.0005	25.0006	27.0006	29.0005
-10.4353	-11.0743	26.2775	25.0005	27.0005	29.0004	25.0006	27.0005	29.0005	25.0006	27.0006	29.0005
-10.5267	-10.6	26.9496	25.0005	27.0005	29.0004	25.0006	27.0005	29.0005	25.0006	27.0006	29.0005
-9.71893	-11.1311	27.0089	25.0005	27.0005	29.0004	25.0006	27.0005	29.0005	25.0006	27.0006	29.0005
-8.99985	-10.6	28.7948	25.0005	27.0005	29.0004	25.0006	27.0005	29.0005	25.0006	27.0006	29.0005
-10.0684	-10.6	28.2734	25.0005	27.0005	29.0004	25.0006	27.0005	29.0005	25.0006	27.0006	29.0005
-9.29929	-11.3078	28.1504	25.0005	27.0005	29.0004	25.0006	27.0005	29.0005	25.0006	27.0006	29.0005
-8.75026	-11.4406	29.053	25.0005	27.0005	29.0004	25.0006	27.0005	29.0005	25.0006	27.0006	29.0005
-8.55098	-11.3249	32.4651	25.0005	27.0004	29.0004	25.0006	27.0005	29.0004	25.0006	27.0006	29.0005
-8.38684	-11.9491	23.4843	25.0005	27.0004	29.0004	25.0005	27.0005	29.0004	25.0006	27.0005	29.0005
-8.58514	-11.9491	22.2965	25.0005	27.0004	29.0004	25.0005	27.0005	29.0004	25.0006	27.0005	29.0005
-8.37711	-12.0392	26.9377	25.0005	27.0004	29.0004	25.0006	27.0005	29.0004	25.0006	27.0006	29.0005
-8.63742	-11.8203	26.3846	25.0005	27.0004	29.0004	25.0006	27.0005	29.0004	25.0006	27.0006	29.0005
-7.61288	-12.1705	26.2749	25.0005	27.0004	29.0004	25.0006	27.0005	29.0004	25.0006	27.0006	29.0005
-8.06921	-12.1367	25.6309	25.0005	27.0004	29.0004	25.0006	27.0005	29.0004	25.0006	27.0006	29.0005
-9.15508	-11.7213	25.2402	25.0005	27.0004	29.0004	25.0006	27.0005	29.0004	25.0006	27.0006	29.0005
-8.38517	-11.9619	24.7579	25.0005	27.0004	29.0004	25.0005	27.0005	29.0004	25.0006	27.0005	29.0005
-8.45	-12.2183	24.117	25.0005	27.0004	29.0004	25.0005	27.0005	29.0004	25.0006	27.0005	29.0005
-10.0737	-10.9271	23.9521	25.0005	27.0004	29.0004	25.0006	27.0005	29.0004	25.0006	27.0006	29.0005
-10.4159	-10.6	24.2597	25.0005	27.0005	29.0004	25.0006	27.0005	29.0005	25.0006	27.0006	29.0005
-11.0504	-10.6	25.7082	25.0005	27.0005	29.0004	25.0006	27.0005	29.0005	25.0006	27.0006	29.0005
-10.486	-10.6	25.0063	25.0005	27.0005	29.0004	25.0006	27.0005	29.0005	25.0006	27.0006	29.0005
-11.0976	-10.6	23.5076	25.0005	27.0004	29.0004	25.0006	27.0005	29.0004	25.0006	27.0006	29.0005
-10.0342	-11.2201	24.7279	25.0005	27.0004	29.0004	25.0006	27.0005	29.0004	25.0006	27.0006	29.0005
-10.402	-11.1683	25.3997	25.0005	27.0005	29.0004	25.0006	27.0005	29.0005	25.0006	27.0006	29.0005
-9.0658	-12.013	24.1764	25.0005	27.0004	29.0004	25.0005	27.0005	29.0004	25.0006	27.0005	29.0005
-9.01692	-12.2412	24.7256	25.0005	27.0004	29.0004	25.0005	27.0005	29.0004	25.0006	27.0005	29.0005
-9.50218	-11.2272	21.9935	25.0005	27.0004	29.0004	25.0005	27.0005	29.0004	25.0006	27.0005	29.0005
-9.826	-10.6	21.1398	25.0005	27.0004	29.0004	25.0005	27.0005	29.0004	25.0006	27.0005	29.0005
-9.50487	-11.2627	20.9432	25.0005	27.0004	29.0004	25.0005	27.0005	29.0004	25.0006	27.0005	29.0005
-9.45971	-10.6	19.6819	25.0005	27.0004	29.0004	25.0005	27.0005	29.0004	25.0006	27.0005	29.0005
-4.04213	-10.6	13.5163	25.0003	27.0002	29.0002	25.0003	27.0003	29.0002	25.0003	27.0003	29.0003
-6.66468	-11.017	14.358	25.0003	27.0003	29.0002	25.0003	27.0003	29.0003	25.0004	27.0003	29.0003
-5.84182	-11.1465	14.5907	25.0003	27.0003	29.0002	25.0003	27.0003	29.0003	25.0004	27.0003	29.0003
-5.99329	-10.6	14.0079	25.0003	27.0002	29.0002	25.0003	27.0003	29.0002	25.0003	27.0003	29.0003
-5.17769	-10.9853	14.0509	25.0003	27.0003	29.0002	25.0003	27.0003	29.0003	25.0003	27.0003	29.0003
-4.48817	-10.9063	13.4723	25.0003	27.0002	29.0002	25.0003	27.0003	29.0002	25.0003	27.0003	29.0003
-5.33894	-10.6	13.7892	25.0003	27.0002	29.0002	25.0003	27.0003	29.0002	25.0003	27.0003	29.0003
-3.3	-11.0965	13.5077	25.0003	27.0002	29.0002	25.0003	27.0003	29.0002	25.0003	27.0003	29.0003
-3.3	-10.6	13.0762	25.0003	27.0002	29.0002	25.0003	27.0003	29.0002	25.0003	27.0003	29.0003
-7.3	-11.3259	13.9765	25.0003	27.0003	29.0002	25.0003	27.0003	29.0003	25.0003	27.0003	29.0003
6.87443	-13.3802	19.4778	25.0004	27.0003	29.0003	25.0004	27.0004	29.0003	25.0005	27.0004	29.0004
6.04873	-13.7244	18.0345	25.0004	27.0003	29.0003	25.0004	27.0004	29.0003	25.0005	27.0004	29.0004
7.56469	-13.4372	17.9071	25.0004	27.0003	29.0003	25.0004	27.0004	29.0003	25.0004	27.0004	29.0004
7.4376	-12.4033	14.5613	25.0003	27.0003	29.0002	25.0004	27.0003	29.0003	25.0004	27.0004	29.0003
6.7	-12.6023	14.6392	25.0003	27.0003	29.0002	25.0004	27.0003	29.0003	25.0004	27.0004	29.0003
7.65337	-12.7634	15.3206	25.0003	27.0003	29.0003	25.0004	27.0003	29.0003	25.0004	27.0004	29.0003
6.56869	-13.3241	16.7053	25.0004	27.0003	29.0003	25.0004	27.0004	29.0003	25.0004	27.0004	29.0004
7.86914	-13.1235	16.0799	25.0003	27.0003	29.0003	25.0004	27.0003	29.0003	25.0004	27.0004	29.0003
6.7	-12.9263	15.567	25.0003	27.0003	29.0003	25.0004	27.0003	29.0003	25.0004	27.0004	29.0003
8.0284	-11.0246	8.47702	25.0002	27.0002	29.0002	25.0003	27.0002	29.0002	25.0003	27.0003	29.0002
8.67899	-11.098	8.60608	25.0002	27.0002	29.0002	25.0003	27.0002	29.0002	25.0003	27.0003	29.0002
8.97923	-10.6	7.56026	25.0002	27.0002	29.0002	25.0002	27.0002	29.0002	25.0003	27.0002	29.0002
8.03683	-11.1115	5.69871	25.0002	27.0002	29.0002	25.0002	27.0002	29.0002	25.0002	27.0002	29.0002
8.15055	-10.6	5.25352	25.0002	27.0002	29.0002	25.0002	27.0002	29.0002	25.0002	27.0002	29.0002
8.94856	-10.6	5.34254	25.0002	27.0002	29.0002	25.0002	27.0002	29.0002	25.0002	27.0002	29.0002
9.05774	-10.6	6.11434	25.0002	27.0002	29.0002	25.0002	27.0002	29.0002	25.0003	27.0002	29.0002
9.46226	-11.1188	7.40799	25.0002	27.0002	29.0002	25.0002	27.0002	29.0002	25.0003	27.0002	29.0002
8.6578	-10.6	6.74734	25.0002	27.0002	29.0002	25.0002	27.0002	29.0002	25.0003	27.0002	29.0002
9.62644	-10.6	6.78319	25.0002	27.0002	29.0002	25.0002	27.0002	29.0002	25.0003	27.0002	29.0002
10.0227	-10.6	7.91357	25.0002	27.0002	29.0002	25.0003	27.0002	29.0002	25.0003	27.0003	29.0002
8.87731	-11.1188	6.43232	25.0002	27.0002	29.0002	25.0002	27.0002	29.0002	25.0003	27.0002	29.0002
8.33957	-10.8913	6.46382	25.0002	27.0002	29.0002	25.0002	27.0002	29.0002	25.0003	27.0002	29.0002
10.9615	-11.3084	13.3033	25.0003	27.0003	29.0002	25.0003	27.0003	29.0003	25.0004	27.0003	29.0003
10.8928	-10.6	12.8349	25.0003	27.0003	29.0002	25.0003	27.0003	29.0003	25.0004	27.0003	29.0003
12.219	-10.6	13.6956	25.0003	27.0003	29.0002	25.0003	27.0003	29.0003	25.0004	27.0003	29.0003
9.8585	-11.3372	13.0721	25.0003	27.0003	29.0002	25.0003	27.0003	29.0003	25.0004	27.0003	29.0003
8.9005	-11.1616	12.6461	25.0003	27.0003	29.0002	25.0003	27.0003	29.0003	25.0003	27.0003	29.0003
9.11064	-11.084	11.6696	25.0003	27.0002	29.0002	25.0003	27.0003	29.0002	25.0003	27.0003	29.0003
9.83111	-10.6	11.4669	25.0003	27.0002	29.0002	25.0003	27.0003	29.0002	25.0003	27.0003	29.0003
8.42666	-11.6381	11.9857	25.0003	27.0002	29.0002	25.0003	27.0003	29.0002	25.0003	27.0003	29.0003
7.75428	-11.4492	8.88054	25.0002	27.0002	29.0002	25.0003	27.0002	29.0002	25.0003	27.0003	29.0002
7.54508	-11.4509	11.2073	25.0003	27.0002	29.0002	25.0003	27.0003	29.0002	25.0003	27.0003	29.0003
7.4198	-13.3709	15.3905	25.0003	27.0003	29.0003	25.0004	27.0003	29.0003	25.0004	27.0004	29.0003
6.7	-12.29	13.0002	25.0003	27.0003	29.0002	25.0003	27.0003	29.0003	25.0004	27.0003	29.0003
7.81393	-12.1409	13.9496	25.0003	27.0003	29.0002	25.0003	27.0003	29.0003	25.0004	27.0003	29.0003
6.7	-11.9239	12.2188	25.0003	27.0002	29.0002	25.0003	27.0003	29.0002	25.0003	27.0003	29.0003
7.46465	-12.2364	12.3076	25.0003	27.0003	29.0002	25.0003	27.0003	29.0003	25.0003	27.0003	29.0003
6.7	-11.8099	9.92222	25.0003	27.0002	29.0002	25.0003	27.0003	29.0002	25.0003	27.0003	29.0003
6.7	-11.8942	9.01539	25.0002	27.0002	29.0002	25.0003	27.0002	29.0002	25.0003	27.0003	29.0002
6.7	-12.1353	10.9805	25.0003	27.0002	29.0002	25.0003	27.0003	29.0002	25.0003	27.0003	29.0003
-3.3	-11.4609	15.0238	25.0003	27.0003	29.0002	25.0003	27.0003	29.0003	25.0004	27.0003	29.0003
-3.3	-11.661	15.567	25.0003	27.0003	29.0003	25.0004	27.0003	29.0003	25.0004	27.0004	29.0003
-4.10474	-11.4286	15.9824	25.0003	27.0003	29.0003	25.0004	27.0003	29.0003	25.0004	27.0004	29.0003
-3.91947	-11.1872	14.0231	25.0003	27.0003	29.0002	25.0003	27.0003	29.0003	25.0003	27.0003	29.0003
-3.3	-11.3116	13.9876	25.0003	27.0003	29.0002	25.0003	27.0003	29.0003	25.0003	27.0003	29.0003
-3.3	-11.6906	14.2573	25.0003	27.0003	29.0002	25.0003	27.0003	29.0003	25.0004	27.0003	29.0003
-3.77288	-11.6051	14.7231	25.0003	27.0003	29.0002	25.0003	27.0003	29.0003	25.0004	27.0003	29.0003
-3.77555	-11.7998	15.2864	25.0003	27.0003	29.0002	25.0004	27.0003	29.0003	25.0004	27.0004	29.0003
-6.86054	-11.5298	14.6341	25.0003	27.0003	29.0002	25.0003	27.0003	29.0003	25.0004	27.0003	29.0003
-7.3	-11.4634	15.0131	25.0003	27.0003	29.0002	25.0003	27.0003	29.0003	25.0004	27.0003	29.0003
-4.0522	-11.255	21.1496	25.0004	27.0004	29.0003	25.0005	27.0004	29.0004	25.0005	27.0005	29.0004
-4.6092	-10.6	20.9819	25.0004	27.0004	29.0003	25.0005	27.0004	29.0004	25.0005	27.0005	29.0004
-3.47688	-11.8907	21.4531	25.0004	27.0004	29.0003	25.0005	27.0004	29.0004	25.0005	27.0005	29.0004
-7.99439	-11.8689	21.3481	25.0004	27.0004	29.0003	25.0005	27.0004	29.0004	25.0005	27.0005	29.0004
-6.47158	-11.2707	21.1593	25.0004	27.0004	29.0003	25.0005	27.0004	29.0004	25.0005	27.0005	29.0004
-5.8908	-10.6	20.9819	25.0004	27.0004	29.0003	25.0005	27.0004	29.0004	25.0005	27.0005	29.0004
-7.52885	-11.5873	20.6937	25.0004	27.0004	29.0003	25.0005	27.0004	29.0004	25.0005	27.0005	29.0004
-8.10245	-11.1252	19.2867	25.0004	27.0004	29.0003	25.0005	27.0004	29.0004	25.0005	27.0005	29.0004
-3.4994	-11.2204	18.8723	25.0004	27.0004	29.0003	25.0005	27.0004	29.0004	25.0005	27.0005	29.0004
-2.92437	-11.1589	19.5223	25.0004	27.0004	29.0003	25.0005	27.0004	29.0004	25.0005	27.0005	29.0004
-4.34581	-11.1604	18.5607	25.0004	27.0004	29.0003	25.0004	27.0004	29.0004	25.0005	27.0004	29.0004
-5.19221	-11.1003	18.2492	25.0004	27.0003	29.0003	25.0004	27.0004	29.0003	25.0005	27.0004	29.0004
-4.41547	-11.2746	19.5982	25.0004	27.0004	29.0003	25.0005	27.0004	29.0004	25.0005	27.0005	29.0004
-5.21763	-10.6	19.6806	25.0004	27.0004	29.0003	25.0005	27.0004	29.0004	25.0005	27.0005	29.0004
-3.83276	-11.6021	20.3327	25.0004	27.0004	29.0003	25.0005	27.0004	29.0004	25.0005	27.0005	29.0004
-5.2684	-11.3271	20.917	25.0004	27.0004	29.0003	25.0005	27.0004	29.0004	25.0005	27.0005	29.0004
-6.97407	-11.2273	17.304	25.0004	27.0003	29.0003	25.0004	27.0004	29.0003	25.0005	27.0004	29.0004
-7.53062	-11.3091	17.068	25.0004	27.0003	29.0003	25.0004	27.0004	29.0003	25.0005	27.0004	29.0004
-7.74763	-11.6528	17.6348	25.0004	27.0003	29.0003	25.0004	27.0004	29.0003	25.0005	27.0004	29.0004
-7.24042	-11.2897	18.2173	25.0004	27.0004	29.0003	25.0004	27.0004	29.0004	25.0005	27.0004	29.0004
-6.1384	-11.2192	20.1757	25.0004	27.0004	29.0003	25.0005	27.0004	29.0004	25.0005	27.0005	29.0004
-6.26649	-10.6	19.7571	25.0004	27.0004	29.0003	25.0005	27.0004	29.0004	25.0005	27.0005	29.0004
-6.86586	-11.216	19.2461	25.0004	27.0004	29.0003	25.0005	27.0004	29.0004	25.0005	27.0005	29.0004
-7.06331	-11.3056	20.0393	25.0004	27.0004	29.0003	25.0005	27.0004	29.0004	25.0005	27.0005	29.0004
-6.34478	-11.3718	18.0997	25.0004	27.0003	29.0003	25.0004	27.0004	29.0003	25.0005	27.0004	29.0004
-5.80522	-11.1677	19.192	25.0004	27.0004	29.0003	25.0005	27.0004	29.0004	25.0005	27.0005	29.0004
-1.84487	-11.503	19.0932	25.0004	27.0004	29.0003	25.0005	27.0004	29.0004	25.0005	27.0005	29.0004
-0.627758	-11.4816	19.9921	25.0005	27.0004	29.0004	25.0005	27.0005	29.0004	25.0006	27.0005	29.0005
-0.0542503	-11.6039	21.4682	25.0005	27.0004	29.0004	25.0005	27.0005	29.0004	25.0006	27.0005	29.0005
-2.05232	-11.6861	20.7226	25.0004	27.0004	29.0003	25.0005	27.0004	29.0004	25.0005	27.0005	29.0004
-3.25229	-11.9328	16.256	25.0003	27.0003	29.0003	25.0004	27.0003	29.0003	25.0004	27.0004	29.0003
-2.64304	-11.8554	18.0445	25.0004	27.0004	29.0003	25.0004	27.0004	29.0004	25.0005	27.0004	29.0004
-3.79889	-11.7379	17.4462	25.0004	27.0003	29.0003	25.0004	27.0004	29.0003	25.0005	27.0004	29.0004
-3.8534	-11.6415	18.1039	25.0004	27.0003	29.0003	25.0004	27.0004	29.0003	25.0005	27.0004	29.0004
-3.76553	-11.7784	16.7157	25.0004	27.0003	29.0003	25.0004	27.0004	29.0003	25.0004	27.0004	29.0004
-3.77823	-11.9944	15.8497	25.0003	27.0003	29.0003	25.0004	27.0003	29.0003	25.0004	27.0004	29.0003
-3.05849	-12.01	17.1022	25.0004	27.0003	29.0003	25.0004	27.0004	29.0003	25.0005	27.0004	29.0004
-6.72427	-11.5098	15.8116	25.0003	27.0003	29.0003	25.0004	27.0003	29.0003	25.0004	27.0004	29.0003
-7.3	-11.661	15.567	25.0003	27.0003	29.0003	25.0004	27.0003	29.0003	25.0004	27.0004	29.0003
-6.86054	-11.7518	15.1318	25.0003	27.0003	29.0002	25.0003	27.0003	29.0003	25.0004	27.0003	29.0003
-6.85487	-11.8908	16.6663	25.0004	27.0003	29.0003	25.0004	27.0004	29.0003	25.0004	27.0004	29.0004
-7.34695	-11.9556	16.2506	25.0003	27.0003	29.0003	25.0004	27.0003	29.0003	25.0004	27.0004	29.0003
-8.10231	-12.2012	22.6664	25.0005	27.0004	29.0004	25.0005	27.0005	29.0004	25.0006	27.0005	29.0005
-8.90604	-11.3191	19.2386	25.0004	27.0004	29.0003	25.0005	27.0004	29.0004	25.0005	27.0005	29.0004
-7.46522	-11.832	18.7351	25.0004	27.0004	29.0003	25.0004	27.0004	29.0004	25.0005	27.0004	29.0004
-8.37723	-11.915	18.6673	25.0004	27.0004	29.0003	25.0005	27.0004	29.0004	25.0005	27.0005	29.0004
-8.36692	-11.7003	19.6916	25.0004	27.0004	29.0003	25.0005	27.0004	29.0004	25.0005	27.0005	29.0004
-7.20478	-12.1212	17.762	25.0004	27.0003	29.0003	25.0004	27.0004	29.0003	25.0005	27.0004	29.0004
-7.54897	-12.1613	17.1251	25.0004	27.0003	29.0003	25.0004	27.0004	29.0003	25.0005	27.0004	29.0004
-7.92595	-12.3026	17.9893	25.0004	27.0003	29.0003	25.0004	27.0004	29.0003	25.0005	27.0004	29.0004
-7.04905	-11.9361	21.4706	25.0004	27.0004	29.0003	25.0005	27.0004	29.0004	25.0005	27.0005	29.0004
-7.63218	-12.2522	21.9803	25.0004	27.0004	29.0003	25.0005	27.0004	29.0004	25.0005	27.0005	29.0004
-8.81786	-12.2254	21.7529	25.0005	27.0004	29.0004	25.0005	27.0005	29.0004	25.0006	27.0005	29.0005
-2.86021	-12.0362	21.0389	25.0004	27.0004	29.0003	25.0005	27.0004	29.0004	25.0005	27.0005	29.0004
-2.88761	-12.2548	21.9585	25.0004	27.0004	29.0003	25.0005	27.0004	29.0004	25.0005	27.0005	29.0004
-1.95291	-12.2741	21.9666	25.0005	27.0004	29.0004	25.0005	27.0005	29.0004	25.0006	27.0005	29.0005
3.26522	-12.3964	20.3157	25.0005	27.0004	29.0004	25.0005	27.0005	29.0004	25.0006	27.0005	29.0005
-2.65235	-12.8857	22.2482	25.0004	27.0004	29.0003	25.0005	27.0004	29.0004	25.0005	27.0005	29.0004
-1.18412	-12.551	22.7155	25.0005	27.0004	29.0004	25.0005	27.0005	29.0004	25.0006	27.0005	29.0005
5.5227	-13.6186	20.6613	25.0004	27.0004	29.0003	25.0005	27.0004	29.0004	25.0005	27.0005	29.0004
4.18147	-13.2257	19.9078	25.0004	27.0004	29.0003	25.0005	27.0004	29.0004	25.0005	27.0005	29.0004
5.20279	-13.8436	19.135	25.0004	27.0004	29.0003	25.0004	27.0004	29.0004	25.0005	27.0004	29.0004
2.76266	-12.9485	21.4043	25.0005	27.0004	29.0004	25.0005	27.0005	29.0004	25.0006	27.0005	29.0005
-1.19661	-13.2989	23.7522	25.0005	27.0004	29.0004	25.0005	27.0005	29.0004	25.0006	27.0005	29.0005
-2.22192	-13.4439	23.0822	25.0005	27.0004	29.0004	25.0005	27.0005	29.0004	25.0006	27.0005	29.0005
-2.05	-13.8258	24.117	25.0005	27.0004	29.0004	25.0005	27.0005	29.0004	25.0006	27.0005	29.0005
-1.783	-14.205	26.9133	25.0005	27.0004	29.0004	25.0005	27.0005	29.0004	25.0006	27.0005	29.0005
-2.30871	-14.3534	25.3775	25.0005	27.0004	29.0004	25.0005	27.0005	29.0004	25.0006	27.0005	29.0005
-1.12615	-13.9186	24.7961	25.0005	27.0004	29.0004	25.0005	27.0005	29.0004	25.0006	27.0005	29.0005
0.158659	-12.1959	20.3235	25.0005	27.0004	29.0004	25.0005	27.0005	29.0004	25.0006	27.0005	29.0005
-1.05329	-11.645	21.0954	25.0005	27.0004	29.0004	25.0005	27.0005	29.0004	25.0006	27.0005	29.0005
1.62243	-12.4853	20.5664	25.0005	27.0004	29.0004	25.0005	27.0005	29.0004	25.0006	27.0005	29.0005
1.5262	-12.4163	22.1947	25.0005	27.0004	29.0004	25.0005	27.0005	29.0004	25.0006	27.0005	29.0005
0.401286	-12.7008	21.2817	25.0005	27.0004	29.0004	25.0005	27.0005	29.0004	25.0006	27.0005	29.0005
-4.94143	-10.6	13.224	25.0003	27.0002	29.0002	25.0003	27.0003	29.0002	25.0003	27.0003	29.0003
-6.58393	-10.6	13.5535	25.0003	27.0002	29.0002	25.0003	27.0003	29.0002	25.0003	27.0003	29.0003
-7.3	-11.1151	13.505	25.0003	27.0002	29.0002	25.0003	27.0003	29.0002	25.0003	27.0003	29.0003
-7.3	-10.6	13.0762	25.0003	27.0002	29.0002	25.0003	27.0003	29.0002	25.0003	27.0003	29.0003
-6.75115	-11.4505	13.9568	25.0003	27.0003	29.0002	25.0003	27.0003	29.0003	25.0003	27.0003	29.0003
-7.3	-11.6892	14.2553	25.0003	27.0003	29.0002	25.0003	27.0003	29.0003	25.0004	27.0003	29.0003
-3.75768	-10.8829	6.20654	25.0001	27.0001	29.0001	25.0002	27.0001	29.0001	25.0002	27.0002	29.0001
-3.84366	-10.6	6.17795	25.0001	27.0001	29.0001	25.0002	27.0001	29.0001	25.0002	27.0002	29.0001
-3.3	-10.6	6.51724	25.0001	27.0001	29.0001	25.0002	27.0001	29.0001	25.0002	27.0002	29.0001
-3.3	-10.6	5.98689	25.0001	27.0001	29.0001	25.0002	27.0001	29.0001	25.0002	27.0002	29.0001
-3.3	-10.8098	5.8837	25.0001	27.0001	29.0001	25.0002	27.0001	29.0001	25.0002	27.0002	29.0001
-3.3	-10.8424	6.28965	25.0001	27.0001	29.0001	25.0002	27.0001	29.0001	25.0002	27.0002	29.0001
-3.62035	-10.8574	5.7382	25.0001	27.0001	29.0001	25.0002	27.0001	29.0001	25.0002	27.0002	29.0001
-3.63567	-10.6	5.70653	25.0001	27.0001	29.0001	25.0002	27.0001	29.0001	25.0002	27.0002	29.0001
-3.3	-10.6	5.56699	25.0001	27.0001	29.0001	25.0002	27.0001	29.0001	25.0002	27.0002	29.0001
-3.3	-10.8769	5.56699	25.0001	27.0001	29.0001	25.0002	27.0001	29.0001	25.0002	27.0002	29.0001
31.2	-18.8766	34.067	25.0003	27.0003	29.0003	25.0004	27.0003	29.0003	25.0004	27.0004	29.0003
31.2	-17.4616	30.2174	25.0003	27.0003	29.0003	25.0004	27.0003	29.0003	25.0004	27.0004	29.0003
28.8164	-18.5074	30.9955	25.0003	27.0003	29.0003	25.0004	27.0003	29.0003	25.0004	27.0004	29.0003
29.2	-20.6	34.067	25.0003	27.0003	29.0003	25.0004	27.0003	29.0003	25.0004	27.0004	29.0003
31.2	-21.8371	34.067	25.0003	27.0003	29.0003	25.0004	27.0003	29.0003	25.0004	27.0004	29.0003
31.2	-20.2889	30.1799	25.0003	27.0003	29.0003	25.0004	27.0003	29.0003	25.0004	27.0004	29.0003
31.2	-15.9462	26.5313	25.0003	27.0003	29.0003	25.0004	27.0003	29.0003	25.0004	27.0004	29.0003
28.5435	-17.8953	26.8347	25.0003	27.0003	29.0003	25.0004	27.0003	29.0003	25.0004	27.0004	29.0003
6.00034	-15.2206	31.8317	25.0004	27.0004	29.0003	25.0005	27.0004	29.0004	25.0005	27.0005	29.0004
8.27852	-14.869	32.0958	25.0004	27.0004	29.0003	25.0005	27.0004	29.0004	25.0005	27.0005	29.0004
6.79627	-15.7128	34.067	25.0004	27.0004	29.0003	25.0005	27.0004	29.0004	25.0005	27.0005	29.0004
9.59261	-17.7447	34.067	25.0004	27.0004	29.0003	25.0004	27.0004	29.0004	25.0005	27.0004	29.0004
10.505	-16.2203	30.3196	25.0004	27.0004	29.0003	25.0005	27.0004	29.0004	25.0005	27.0005	29.0004
12.7846	-16.1177	31.0905	25.0004	27.0004	29.0003	25.0004	27.0004	29.0004	25.0005	27.0004	29.0004
13.774	-15.842	32.4433	25.0004	27.0004	29.0003	25.0004	27.0004	29.0004	25.0005	27.0004	29.0004
12.6456	-16.6237	34.067	25.0004	27.0004	29.0003	25.0004	27.0004	29.0004	25.0005	27.0004	29.0004
21.914	-14.8651	30.9413	25.0004	27.0003	29.0003	25.0004	27.0004	29.0003	25.0005	27.0004	29.0004
21.6259	-13.9786	30.2353	25.0004	27.0003	29.0003	25.0004	27.0004	29.0003	25.0005	27.0004	29.0004
17.6481	-15.2022	32.2874	25.0004	27.0003	29.0003	25.0004	27.0004	29.0003	25.0005	27.0004	29.0004
19.8866	-15.7876	31.8468	25.0004	27.0003	29.0003	25.0004	27.0004	29.0003	25.0005	27.0004	29.0004
19.3091	-14.888	30.9521	25.0004	27.0003	29.0003	25.0004	27.0004	29.0003	25.0005	27.0004	29.0004
19.2118	-16.346	34.067	25.0004	27.0003	29.0003	25.0004	27.0004	29.0003	25.0005	27.0004	29.0004
15.8448	-15.4426	31.3244	25.0004	27.0003	29.0003	25.0004	27.0004	29.0003	25.0005	27.0004	29.0004
15.8321	-16.6827	34.067	25.0004	27.0003	29.0003	25.0004	27.0004	29.0003	25.0005	27.0004	29.0004
7.46519	-10.6	5.22339	25.0002	27.0002	29.0001	25.0002	27.0002	29.0002	25.0002	27.0002	29.0002
6.68662	-11.042	5.20144	25.0002	27.0002	29.0001	25.0002	27.0002	29.0002	25.0002	27.0002	29.0002
7.07208	-10.6	4.84147	25.0002	27.0002	29.0001	25.0002	27.0002	29.0002	25.0002	27.0002	29.0002
6.98594	-10.9411	4.91296	25.0002	27.0002	29.0001	25.0002	27.0002	29.0002	25.0002	27.0002	29.0002
6.65205	-10.8464	4.87619	25.0002	27.0002	29.0001	25.0002	27.0002	29.0002	25.0002	27.0002	29.0002
6.60769	-10.6	4.61122	25.0002	27.0002	29.0001	25.0002	27.0002	29.0002	25.0002	27.0002	29.0002
-27.4816	-10.0711	32.117	25.0004	27.0003	29.0003	25.0004	27.0004	29.0003	25.0004	27.0004	29.0004
-27.5482	-10.293	32.117	25.0004	27.0003	29.0003	25.0004	27.0004	29.0003	25.0004	27.0004	29.0004
-27.1812	-10.2371	32.117	25.0004	27.0003	29.0003	25.0004	27.0004	29.0003	25.0004	27.0004	29.0004
-27.4185	-10.1624	32.3607	25.0004	27.0003	29.0003	25.0004	27.0004	29.0003	25.0004	27.0004	29.0004
-27.4227	-10.475	32.117	25.0004	27.0003	29.0003	25.0004	27.0004	29.0003	25.0004	27.0004	29.0004
-27.0933	-9.98235	32.117	25.0004	27.0003	29.0003	25.0004	27.0004	29.0003	25.0004	27.0004	29.0004
-26.6651	-10.1265	32.117	25.0004	27.0003	29.0003	25.0004	27.0004	29.0003	25.0004	27.0004	29.0004
-26.8768	-10.475	32.117	25.0004	27.0003	29.0003	25.0004	27.0004	29.0003	25.0004	27.0004	29.0004
-26.1885	-10.475	32.117	25.0004	27.0003	29.0003	25.0004	27.0004	29.0003	25.0005	27.0004	29.0004
-26.56	-10.5255	32.5922	25.0004	27.0003	29.0003	25.0004	27.0004	29.0003	25.0004	27.0004	29.0004
-26.3309	-10.0497	32.6045	25.0004	27.0003	29.0003	25.0004	27.0004	29.0003	25.0005	27.0004	29.0004
-26.7713	-9.71766	32.117	25.0004	27.0003	29.0003	25.0004	27.0004	29.0003	25.0004	27.0004	29.0004
-25.7686	-10.4459	32.9038	25.0004	27.0003	29.0003	25.0004	27.0004	29.0003	25.0005	27.0004	29.0004
-27.0102	-10.3562	32.6045	25.0004	27.0003	29.0003	25.0004	27.0004	29.0003	25.0004	27.0004	29.0004
-26.8098	-10.0408	32.6045	25.0004	27.0003	29.0003	25.0004	27.0004	29.0003	25.0004	27.0004	29.0004
-27.0631	-9.60479	32.6045	25.0004	27.0003	29.0003	25.0004	27.0004	29.0003	25.0004	27.0004	29.0004
-27.678	-10.3471	32.4732	25.0004	27.0003	29.0003	25.0004	27.0004	29.0003	25.0004	27.0004	29.0004
-26.2824	-9.55227	33.092	25.0004	27.0003	29.0003	25.0004	27.0004	29.0003	25.0005	27.0004	29.0004
-26.3806	-9.17322	32.117	25.0004	27.0003	29.0003	25.0004	27.0004	29.0003	25.0005	27.0004	29.0004
-24.4882	-8.6	32.117	25.0004	27.0003	29.0003	25.0004	27.0004	29.0003	25.0005	27.0004	29.0004
-25.7913	-8.6	32.117	25.0004	27.0003	29.0003	25.0004	27.0004	29.0003	25.0005	27.0004	29.0004
-24.8123	-8.6	33.1537	25.0004	27.0003	29.0003	25.0004	27.0004	29.0003	25.0005	27.0004	29.0004
-27.5399	-9.91805	32.3607	25.0004	27.0003	29.0003	25.0004	27.0004	29.0003	25.0004	27.0004	29.0004
-27.3674	-9.75946	32.117	25.0004	27.0003	29.0003	25.0004	27.0004	29.0003	25.0004	27.0004	29.0004
-26.9001	-10.6	32.117	25.0004	27.0003	29.0003	25.0004	27.0004	29.0003	25.0004	27.0004	29.0004
-27.4678	-10.5365	32.4732	25.0004	27.0003	29.0003	25.0004	27.0004	29.0003	25.0004	27.0004	29.0004
-27.4296	-10.6	32.117	25.0004	27.0003	29.0003	25.0004	27.0004	29.0003	25.0004	27.0004	29.0004
-27.85	-10.2212	32.117	25.0004	27.0003	29.0003	25.0004	27.0004	29.0003	25.0004	27.0004	29.0004
-27.85	-9.93372	32.117	25.0004	27.0003	29.0003	25.0004	27.0004	29.0003	25.0004	27.0004	29.0004
-27.7123	-10.0766	32.6045	25.0004	27.0003	29.0003	25.0004	27.0004	29.0003	25.0004	27.0004	29.0004
-27.85	-10.475	32.117	25.0004	27.0003	29.0003	25.0004	27.0004	29.0003	25.0004	27.0004	29.0004
-27.85	-10.6	32.117	25.0004	27.0003	29.0003	25.0004	27.0004	29.0003	25.0004	27.0004	29.0004
-28.2145	-10.2796	32.2515	25.0004	27.0003	29.0003	25.0004	27.0004	29.0003	25.0004	27.0004	29.0004
-27.85	-10.2791	31.8567	25.0004	27.0003	29.0003	25.0004	27.0004	29.0003	25.0004	27.0004	29.0004
13.192	-10.8098	-29.6357	25.0001	27.0001	29.0001	25.0001	27.0001	29.0001	25.0001	27.0001	29.0001
13.1839	-10.6	-29.513	25.0001	27.0001	29.0001	25.0001	27.0001	29.0001	25.0001	27.0001	29.0001
13.6094	-10.6	-29.6828	25.0001	27.0001	29.0001	25.0001	27.0001	29.0001	25.0001	27.0001	29.0001
13.2	-10.6	-29.933	25.0001	27.0001	29.0001	25.0001	27.0001	29.0001	25.0001	27.0001	29.0001
-27.2429	-9.39276	32.117	25.0004	27.0003	29.0003	25.0004	27.0004	29.0003	25.0004	27.0004	29.0004
-26.816	-9.07613	33.1046	25.0004	27.0003	29.0003	25.0004	27.0004	29.0003	25.0004	27.0004	29.0004
-25.7935	-9.38688	34.067	25.0004	27.0003	29.0003	25.0004	27.0004	29.0003	25.0005	27.0004	29.0004
-26.1549	-8.6	33.1329	25.0004	27.0003	29.0003	25.0004	27.0004	29.0003	25.0005	27.0004	29.0004
-25.2055	-8.6	34.067	25.0004	27.0003	29.0003	25.0004	27.0004	29.0003	25.0005	27.0004	29.0004
-26.5841	-8.6	34.067	25.0004	27.0003	29.0003	25.0004	27.0004	29.0003	25.0004	27.0004	29.0004
8.05989	-11.8542	10.2586	25.0003	27.0002	29.0002	25.0003	27.0003	29.0002	25.0003	27.0003	29.0003
9.17705	-11.6708	10.462	25.0003	27.0002	29.0002	25.0003	27.0003	29.0002	25.0003	27.0003	29.0003
6.7	-12.8877	13.4233	25.0003	27.0003	29.0002	25.0003	27.0003	29.0003	25.0004	27.0003	29.0003
8.07214	-12.6157	13.1319	25.0003	27.0003	29.0002	25.0003	27.0003	29.0003	25.0004	27.0003	29.0003
10.7316	-10.6	6.96485	25.0002	27.0002	29.0002	25.0002	27.0002	29.0002	25.0003	27.0002	29.0002
12.6404	-10.6	12.0661	25.0003	27.0002	29.0002	25.0003	27.0003	29.0002	25.0003	27.0003	29.0003
11.1686	-10.6	11.3559	25.0003	27.0002	29.0002	25.0003	27.0003	29.0002	25.0003	27.0003	29.0003
17.25	-8.6	18.3623	25.0003	27.0003	29.0003	25.0004	27.0003	29.0003	25.0004	27.0004	29.0003
17.25	-10.475	18.9787	25.0003	27.0003	29.0003	25.0004	27.0003	29.0003	25.0004	27.0004	29.0003
28.1777	-11.3783	22.7328	25.0003	27.0003	29.0003	25.0004	27.0003	29.0003	25.0004	27.0004	29.0003
31.2	-14.0707	23.0876	25.0003	27.0003	29.0002	25.0004	27.0003	29.0003	25.0004	27.0004	29.0003
20.4673	-8.6	19.6248	25.0003	27.0003	29.0003	25.0004	27.0003	29.0003	25.0004	27.0004	29.0003
23.1931	-8.6	20.3682	25.0003	27.0003	29.0003	25.0004	27.0003	29.0003	25.0004	27.0004	29.0003
20.0001	-8.6	17.0017	25.0003	27.0003	29.0002	25.0004	27.0003	29.0003	25.0004	27.0004	29.0003
26.5621	-15.6839	23.3912	25.0003	27.0003	29.0003	25.0004	27.0003	29.0003	25.0004	27.0004	29.0003
25.7266	-13.8622	25.2764	25.0003	27.0003	29.0003	25.0004	27.0003	29.0003	25.0004	27.0004	29.0003
15.3514	-11.6766	21.4431	25.0004	27.0003	29.0003	25.0004	27.0004	29.0003	25.0004	27.0004	29.0004
14.4508	-10.6	19.8187	25.0004	27.0003	29.0003	25.0004	27.0004	29.0003	25.0004	27.0004	29.0004
16.9164	-11.4006	20.4491	25.0004	27.0003	29.0003	25.0004	27.0004	29.0003	25.0004	27.0004	29.0004
17.25	-10.6	18.5717	25.0003	27.0003	29.0003	25.0004	27.0003	29.0003	25.0004	27.0004	29.0003
21.9203	-13.0355	28.2615	25.0004	27.0003	29.0003	25.0004	27.0004	29.0003	25.0004	27.0004	29.0004
22.1861	-13.002	26.8058	25.0004	27.0003	29.0003	25.0004	27.0004	29.0003	25.0004	27.0004	29.0004
21.4324	-15.0034	27.9363	25.0004	27.0003	29.0003	25.0004	27.0004	29.0003	25.0004	27.0004	29.0004
20.9595	-13.7898	28.9592	25.0004	27.0003	29.0003	25.0004	27.0004	29.0003	25.0005	27.0004	29.0004
20.1885	-14.0686	30.2885	25.0004	27.0003	29.0003	25.0004	27.0004	29.0003	25.0005	27.0004	29.0004
19.3186	-14.9133	29.4322	25.0004	27.0003	29.0003	25.0004	27.0004	29.0003	25.0005	27.0004	29.0004
23.1891	-14.701	25.3486	25.0003	27.0003	29.0003	25.0004	27.0003	29.0003	25.0004	27.0004	29.0003
20.0981	-14.3976	26.5074	25.0004	27.0003	29.0003	25.0004	27.0004	29.0003	25.0004	27.0004	29.0004
17.4448	-12.2008	22.6071	25.0004	27.0003	29.0003	25.0004	27.0004	29.0003	25.0004	27.0004	29.0004
19.9266	-10.9104	21.1028	25.0003	27.0003	29.0003	25.0004	27.0003	29.0003	25.0004	27.0004	29.0003
11.2529	-11.9437	19.5066	25.0004	27.0003	29.0003	25.0004	27.0004	29.0003	25.0005	27.0004	29.0004
12.8236	-12.541	20.5142	25.0004	27.0003	29.0003	25.0004	27.0004	29.0003	25.0005	27.0004	29.0004
13.6674	-12.1865	17.7862	25.0003	27.0003	29.0003	25.0004	27.0003	29.0003	25.0004	27.0004	29.0003
14.458	-10.6	16.7072	25.0003	27.0003	29.0003	25.0004	27.0003	29.0003	25.0004	27.0004	29.0003
10.6894	-10.6	10.2791	25.0003	27.0002	29.0002	25.0003	27.0003	29.0002	25.0003	27.0003	29.0003
10.3379	-11.4501	10.4076	25.0003	27.0002	29.0002	25.0003	27.0003	29.0002	25.0003	27.0003	29.0003
10.0764	-11.4123	11.8688	25.0003	27.0002	29.0002	25.0003	27.0003	29.0002	25.0003	27.0003	29.0003
12.3798	-11.9592	15.1399	25.0003	27.0003	29.0002	25.0004	27.0003	29.0003	25.0004	27.0004	29.0003
11.6707	-11.6338	14.2216	25.0003	27.0003	29.0002	25.0003	27.0003	29.0003	25.0004	27.0003	29.0003
11.7057	-12.0744	12.3897	25.0003	27.0003	29.0002	25.0003	27.0003	29.0003	25.0003	27.0003	29.0003
13.1658	-12.0168	13.1011	25.0003	27.0003	29.0002	25.0003	27.0003	29.0003	25.0004	27.0003	29.0003
14.4098	-10.6	13.7731	25.0003	27.0003	29.0002	25.0003	27.0003	29.0003	25.0004	27.0003	29.0003
14.6259	-11.9592	13.8126	25.0003	27.0003	29.0002	25.0003	27.0003	29.0003	25.0004	27.0003	29.0003
12.1063	-10.6	10.6071	25.0003	27.0002	29.0002	25.0003	27.0003	29.0002	25.0003	27.0003	29.0003
11.78	-11.7123	10.7236	25.0003	27.0002	29.0002	25.0003	27.0003	29.0002	25.0003	27.0003	29.0003
11.2519	-10.6	9.40091	25.0002	27.0002	29.0002	25.0003	27.0002	29.0002	25.0003	27.0003	29.0002
9.55139	-11.5624	9.48241	25.0002	27.0002	29.0002	25.0003	27.0002	29.0002	25.0003	27.0003	29.0002
10.3177	-10.6	9.11801	25.0002	27.0002	29.0002	25.0003	27.0002	29.0002	25.0003	27.0003	29.0002
10.4661	-11.1896	8.96835	25.0002	27.0002	29.0002	25.0003	27.0002	29.0002	25.0003	27.0003	29.0002
11.2309	-10.6	8.23098	25.0002	27.0002	29.0002	25.0003	27.0002	29.0002	25.0003	27.0003	29.0002
10.5881	-11.1188	7.74334	25.0002	27.0002	29.0002	25.0003	27.0002	29.0002	25.0003	27.0003	29.0002
9.69834	-11.3781	8.02134	25.0002	27.0002	29.0002	25.0003	27.0002	29.0002	25.0003	27.0003	29.0002
8.61199	-11.1062	5.23016	25.0002	27.0002	29.0002	25.0002	27.0002	29.0002	25.0002	27.0002	29.0002
9.80466	-11.3677	6.60647	25.0002	27.0002	29.0002	25.0002	27.0002	29.0002	25.0003	27.0002	29.0002
10.0736	-10.6	5.62573	25.0002	27.0002	29.0002	25.0002	27.0002	29.0002	25.0002	27.0002	29.0002
9.11057	-11.3912	5.68148	25.0002	27.0002	29.0002	25.0002	27.0002	29.0002	25.0002	27.0002	29.0002
7.7491	-11.2088	6.5336	25.0002	27.0002	29.0002	25.0002	27.0002	29.0002	25.0003	27.0002	29.0002
7.14785	-11.4462	6.51719	25.0002	27.0002	29.0002	25.0002	27.0002	29.0002	25.0003	27.0002	29.0002
8.60827	-11.2956	7.5732	25.0002	27.0002	29.0002	25.0002	27.0002	29.0002	25.0003	27.0002	29.0002
7.75428	-11.4725	7.73841	25.0002	27.0002	29.0002	25.0002	27.0002	29.0002	25.0003	27.0002	29.0002
6.7	-11.6962	6.92241	25.0002	27.0002	29.0002	25.0002	27.0002	29.0002	25.0003	27.0002	29.0002
7.59569	-11.4269	6.9278	25.0002	27.0002	29.0002	25.0002	27.0002	29.0002	25.0003	27.0002	29.0002
6.7	-11.6435	7.84935	25.0002	27.0002	29.0002	25.0003	27.0002	29.0002	25.0003	27.0003	29.0002
7.22714	-11.9547	8.07343	25.0002	27.0002	29.0002	25.0003	27.0002	29.0002	25.0003	27.0003	29.0002
6.7	-12.4369	8.40846	25.0002	27.0002	29.0002	25.0003	27.0002	29.0002	25.0003	27.0003	29.0002
31.2	-11.5579	20.1051	25.0003	27.0003	29.0002	25.0003	27.0003	29.0003	25.0004	27.0003	29.0003
25.6152	-11.3031	20.7161	25.0003	27.0003	29.0002	25.0004	27.0003	29.0003	25.0004	27.0004	29.0003
26.6783	-8.6	19.9303	25.0003	27.0003	29.0002	25.0004	27.0003	29.0003	25.0004	27.0004	29.0003
31.2	-8.6	17.5921	25.0003	27.0003	29.0002	25.0003	27.0003	29.0003	25.0004	27.0003	29.0003
-3.3	-11.0549	5.92287	25.0001	27.0001	29.0001	25.0002	27.0001	29.0001	25.0002	27.0002	29.0001
-3.3	-10.9621	6.89115	25.0002	27.0001	29.0001	25.0002	27.0002	29.0001	25.0002	27.0002	29.0002
-3.3	-10.6	7.19405	25.0002	27.0001	29.0001	25.0002	27.0002	29.0001	25.0002	27.0002	29.0002
-3.93629	-10.6	6.83557	25.0001	27.0001	29.0001	25.0002	27.0001	29.0001	25.0002	27.0002	29.0001
-3.67169	-11.1657	6.23513	25.0001	27.0001	29.0001	25.0002	27.0001	29.0001	25.0002	27.0002	29.0001
-3.3	-11.2575	6.50631	25.0002	27.0001	29.0001	25.0002	27.0002	29.0001	25.0002	27.0002	29.0002
-7.3	-10.8463	6.31587	25.0001	27.0001	29.0001	25.0002	27.0001	29.0001	25.0002	27.0002	29.0001
-7.3	-10.6	6.51724	25.0001	27.0001	29.0001	25.0002	27.0001	29.0001	25.0002	27.0002	29.0001
-6.79367	-10.6	6.26439	25.0001	27.0001	29.0001	25.0002	27.0001	29.0001	25.0002	27.0002	29.0001
-7.3	-10.6	5.98689	25.0001	27.0001	29.0001	25.0002	27.0001	29.0001	25.0002	27.0002	29.0001
-7.3	-10.8149	5.88701	25.0001	27.0001	29.0001	25.0002	27.0001	29.0001	25.0002	27.0002	29.0001
-6.94186	-10.8158	5.99276	25.0001	27.0001	29.0001	25.0002	27.0001	29.0001	25.0002	27.0002	29.0001
-6.84486	-10.6	5.7862	25.0001	27.0001	29.0001	25.0002	27.0001	29.0001	25.0002	27.0002	29.0001
-7.3	-10.6	5.56699	25.0001	27.0001	29.0001	25.0001	27.0001	29.0001	25.0002	27.0001	29.0001
-27.7207	-10.8449	32.108	25.0004	27.0003	29.0003	25.0004	27.0004	29.0003	25.0004	27.0004	29.0004
-27.5553	-10.6	31.8103	25.0004	27.0003	29.0003	25.0004	27.0004	29.0003	25.0004	27.0004	29.0004
-12.182	-8.6	34.067	25.0005	27.0004	29.0004	25.0005	27.0005	29.0004	25.0006	27.0005	29.0005
-12.1005	-8.6	32.117	25.0005	27.0004	29.0004	25.0005	27.0005	29.0004	25.0006	27.0005	29.0005
-24.5619	-9.299	33.1228	25.0004	27.0003	29.0003	25.0004	27.0004	29.0003	25.0005	27.0004	29.0004
-23.7202	-9.30784	32.117	25.0004	27.0004	29.0003	25.0004	27.0004	29.0004	25.0005	27.0004	29.0004
-23.6677	-8.6	32.9494	25.0004	27.0004	29.0003	25.0004	27.0004	29.0004	25.0005	27.0004	29.0004
-22.8753	-8.6	32.117	25.0004	27.0004	29.0003	25.0004	27.0004	29.0004	25.0005	27.0004	29.0004
-23.5168	-8.6	34.067	25.0004	27.0004	29.0003	25.0004	27.0004	29.0004	25.0005	27.0004	29.0004
-22.4996	-8.6	33.0904	25.0004	27.0004	29.0003	25.0005	27.0004	29.0004	25.0005	27.0005	29.0004
-23.6404	-9.95112	32.117	25.0004	27.0004	29.0003	25.0004	27.0004	29.0004	25.0005	27.0004	29.0004
-23.9365	-10.0281	32.9958	25.0004	27.0003	29.0003	25.0004	27.0004	29.0003	25.0005	27.0004	29.0004
-25.9904	-9.91091	33.2092	25.0004	27.0003	29.0003	25.0004	27.0004	29.0003	25.0005	27.0004	29.0004
-25.2338	-10.3119	34.067	25.0004	27.0003	29.0003	25.0004	27.0004	29.0003	25.0005	27.0004	29.0004
-24.3606	-9.52098	34.067	25.0004	27.0003	29.0003	25.0004	27.0004	29.0003	25.0005	27.0004	29.0004
-17.8378	-9.57422	32.117	25.0005	27.0004	29.0004	25.0005	27.0005	29.0004	25.0006	27.0005	29.0005
-18.3593	-8.6	32.117	25.0004	27.0004	29.0003	25.0005	27.0004	29.0004	25.0005	27.0005	29.0004
-15.6404	-8.6	34.067	25.0005	27.0004	29.0004	25.0005	27.0005	29.0004	25.0006	27.0005	29.0005
-15.3524	-8.6	32.117	25.0005	27.0004	29.0004	25.0005	27.0005	29.0004	25.0006	27.0005	29.0005
-18.822	-8.6	34.067	25.0004	27.0004	29.0003	25.0005	27.0004	29.0004	25.0005	27.0005	29.0004
-24.2625	-10.475	32.117	25.0004	27.0003	29.0003	25.0004	27.0004	29.0003	25.0005	27.0004	29.0004
-24.9644	-10.4584	32.6592	25.0004	27.0003	29.0003	25.0004	27.0004	29.0003	25.0005	27.0004	29.0004
[truncated: 67,195 more rows]

## Sheet: SI Fig. 5
Figure 5a
		AWI/isothermal	bulk MgCl2 concentration	concentration Template	concentration Fragments	concentration Complement	running time	name of source data
shown in Supplementary Fig. 5a)	lane 1	AWI	5mM	5µM	20µM	5µM	4h	Multiple exposures included: Fig_S5_a_gel_labuser 2021-07-01_14h08m32s (Alexa 488).tif; Fig_S5_a_gel_labuser 2021-07-01_14h08m32s (Cy5).tif; labuser 2021-07-01_14h07m30s (Alexa 488).tif; labuser 2021-07-01_14h07m30s (Cy5).tif
	lane 2	Marker/0 point	5mM	5µM	20µM	5µM	4h
	lane 3	AWI	5mM	5µM	20µM	0µM	4h
	lane 4	Marker/0 point	5mM	5µM	20µm	0µM	4h
Figure 5c
	lane 1	not used here						Multiple exposures included: labuser 2021-06-28_10h10m11s (Alexa 488).tif; labuser 2021-06-28_10h10m11s (Cy5).tif; labuser 2021-06-28_10h11m38s (Alexa 488).tif; labuser 2021-06-28_10h11m38s (Cy5).tif
	lane 2	not used here
	lane 3	not used here
	lane 4	not used here
	lane 5	not used here
	lane 6	not used here
	lane 7	not used here
	lane 8	Marker/0 point	50mM	5µM	20µM	5µM	4h
	lane 9	isothermal	50mM	5µM	20µM	5µM	4h
	lane 10	Marker/0 point	5mM	5µM	20µM	5µM	4h
	lane 11	AWI	5mM	5µM	20µM	5µM	4h
shown in Supplementary Fig. 5b)	lane 12	Marker/0 point	5mM	5µM	20µM	0µM	4h
	lane 13	AWI	5mM	5µM	20µM	0µM	4h
	lane1	Marker/0 point	not used					Multiple exposures included: labuser 2021-06-29_10h11m37s (Alexa 488).tif; labuser 2021-06-29_10h11m37s (Cy5).tif; labuser 2021-06-29_10h12m56s (Alexa 488).tif; labuser 2021-06-29_10h12m56s (Cy5).tif
	lane2	AWI	5mM	5µM	20µM	0µM	4h
	lane3	AWI	5mM	5µM	20µM	0µM	0h
	lane4	AWI	5mM	5µM	20µM	0µM	4h
	lane5	isothermal	50mM	5µM	20µM	5µM	0h
	lane6	isothermal	50mM	5µM	20µM	5µM	4h

## Sheet: SI Fig. 7
Supplementary Figure 7
		AWI/isothermal	A or B or C	bulk MgCl2 concentration	concentration Template	concentration Fragments	running time	name of source data
	lane1	not used						Multiple exposures included: labuser 2021-09-28_18h47m34s (Alexa 488).tif; labuser 2021-09-28_18h47m34s (Cy5).tif; labuser 2021-09-28_18h51m43s (Alexa 488).tif; labuser 2021-09-28_18h51m43s (Cy5).tif
	lane2	not used
	lane3	not used
	lane4	not used
	lane5	not used
	lane6	not used
	lane7	empty
Supplementary Fig 7 c)	lane8	Marker/0 point	B	10mM	2.5µM	10µM	0h
	lane9	AWI	B	10mM	2.5µM	10µM	2h
Supplementary Fig 7 b)	lane10	Marker/0 point	A	10mM	2.5µM	10µM	0h
	lane11	AWI	A	10mM	2.5µM	10µM	2h
Supplementary Fig 7 f)	lane1	Marker/0 point	C	10mM	2.5µM	10µM	0h	Multiple exposures included: labuser 2021-09-22_18h38m58s (Alexa 488).tif; labuser 2021-09-22_18h38m58s (Cy5).tif; labuser 2021-09-22_18h40m14s (Alexa 488).tif; labuser 2021-09-22_18h40m14s (Cy5).tif
	lane2	AWI	C	10mM	2.5µM	10µM	2h
	lane3	Marker/0 point	C	50mM	2.5µM	10µM	0h
	lane4	isothermal	C	50mM	2.5µM	10µM	2h
	lane 1	ladder						Multiple exposures included: labuser 2021-10-21_17h28m54s (Alexa 488).tif; labuser 2021-10-21_17h28m54s (Cy5).tif; labuser 2021-10-21_17h29m43s (Alexa 488).tif; labuser 2021-10-21_17h29m43s (Cy5).tif
	lane 2	Marker/0 point
	lane 3
	lane 4
	lane 5
	lane 6
shown in Supplementary Fig. a)	lane 7	isothermal	B		2.5µM	10µM	0h
	lane 8	AWI	B	10mM	2.5µM	10µM	2h
	lane 9	Marker/0 point	B	50mM	2.5µM	10µM	2h
shown in Supplementary Fig. d)	lane 10	isothermal	A		2.5µM	10µM	0h
	lane 11	AWI	A	10mM	2.5µM	10µM	2h
	lane 12	Marker/0 point	A	50mM	2.5µM	10µM	2h
Supplementary Fig. 7 e)	lane1	Marker/0 point	C	50mM	2.5µM	10µM	0h	Multiple exposures included: labuser 2021-09-27_15h26m01s (Alexa 488).tif; labuser 2021-09-27_15h26m01s (Cy5).tif; labuser 2021-09-27_15h27m11s (Alexa 488).tif; labuser 2021-09-27_15h27m11s (Cy5).tif
	lane2	Isothermal	C	50mM	2.5µM	10µM	2h
	lane3	Marker/0 point	C	10mM	2.5µM	10µM	0h
	lane4	AWI	C	10mM	2.5µM	10µM	2h
shown in Supplementary Fig. g)	lane1	Marker/0 point	C	50mM	2.5µM	10µM	0h	Multiple exposures included: labuser 2021-09-14_14h42m05s (Alexa 488).tif; labuser 2021-09-14_14h42m05s (Cy5).tif; labuser 2021-09-14_14h45m11s (Alexa 488).tif; labuser 2021-09-14_14h45m11s (Cy5).tif
	lane2	AWI	C	10mM	2.5µM	10µM	2h
	lane3	AWI	C	10mM	2.5µM	10µM	21h

## Sheet: Si Fig. 8
		AWI/isothermal	A + tA or C + tC	bulk MgCl2 concentration	concentration Template	concentration Fragments	concentration complementary Fragments	running time	name of source data
	lane1	not used							Multiple exposures included:labuser 2021-11-18_18h16m58s (Alexa 488).tif; labuser 2021-11-18_18h16m58s (Cy5).tif; labuser 2021-11-18_18h19m03s (Alexa 488).tif; labuser 2021-11-18_18h19m03s (Cy5).tif; labuser 2021-11-18_18h19m45s (Alexa 488).tif; labuser 2021-11-18_18h19m45s (Cy5).tif
	lane2	not used
	lane3	Marker/0 point	A+tA		5µM	10µM	10µM	0h
	lane4	AWI	A+tA	10mM	5µM	10µM	10µM	3h
	lane5	not used
	lane6	not used
		AWI/isothermal	A + tA or C + tC	bulk MgCl2 concentration	concentration Template	concentration Fragments	concentration complementary Fragments	running time	name of source data
shown in Supplementary Fig. 8 a)	lane1	Marker/0 point	A+tA		5µM	10µM	10µM	0h	Multiple exposures included: labuser 2021-11-19_19h50m27s (Alexa 488).tif; labuser 2021-11-19_19h50m27s (Cy5).tif; labuser 2021-11-19_19h51m48s (Alexa 488).tif; labuser 2021-11-19_19h51m48s (Cy5).tif; labuser 2021-11-19_19h52m37s (Alexa 488).tif; labuser 2021-11-19_19h52m37s (Cy5).tif; labuser 2021-11-19_19h53m11s (Alexa 488).tif; labuser 2021-11-19_19h53m11s (Cy5).tif
	lane2	AWI	A+tA	10mM	5µM	10µM	10µM	3h
	lane3	isothermal	A+tA	50mM	5µM	10µM	10µM	3h
	lane4	Marker/0 point	A+tA		5µM	10µM	10µM	0h
	lane5	AWI	A+tA		5µM	10µM	10µM	3h
	lane6	isothermal	A+tA	10mM	5µM	10µM	10µM	3h
	lane7	not used
	lane8	not used
	lane9	not used
	lane10	not used
	lane11	not used
	lane12	not used
		AWI/isothermal	A + tA or C + tC	bulk MgCl2 concentration	concentration Template	concentration Fragments	concentration complementary Fragments	running time	name of source data
shown in Supplementary Fig. 8 d)	lane1	not used							Multiple exposures included: labuser 2022-04-26_16h26m21s (Alexa 488).tif; labuser 2022-04-26_16h26m21s (Cy5).tif; labuser 2022-04-26_16h28m57s (Alexa 488).tif; labuser 2022-04-26_16h28m57s (Cy5).tif; labuser 2022-04-26_16h31m37s (Alexa 488).tif; labuser 2022-04-26_16h31m37s (Cy5).tif
	lane2	not used
	lane3	empty
	lane4	not used
	lane5	empty
	lane6	not used
	lane7	empty
	lane8	Marker/0 point	C		2.5µM	10µM	0µM	0h
	lane9	AWI	C	10mM	2.5µM	10µM	0µM	2h
	lane10	not used						0h
	lane11	not used						2h
	lane12	Marker/0 point	C		0µM	10µM	0µM	0h
	lane13	isothermal	C	50mM	0µM	10µM	0µM	2h
		AWI/isothermal	A + tA or C + tC	bulk MgCl2 concentration	concentration Template	concentration Fragments	concentration complementary Fragments	running time	name of source data
shown in Supplementary Fig. 8 c)	lane1	Marker/0 point	C+tC		2.5µM	10µM	5µM	0h	Multiple exposures included: labuser 2022-04-26_16h26m21s (Alexa 488).tif; labuser 2022-04-26_16h26m21s (Cy5).tif; labuser 2022-04-26_16h28m57s (Alexa 488).tif; labuser 2022-04-26_16h28m57s (Cy5).tif; labuser 2022-04-26_16h31m37s (Alexa 488).tif; labuser 2022-04-26_16h31m37s (Cy5).tif
	lane2	AWI	C+tC	10mM	2.5µM	10µM	5µM	3h
	lane3	isothermal	C+tC	50mM	2.5µM	10µM	5µM	3h
	lane4	empty
	lane5	Marker/0 point	C+tC		0µM	10µM	5µM	0h
	lane6	AWI	C+tC	10mM	0µM	10µM	5µM	3h
	lane7	isothermal	C+tC	50mM	0µM	10µM	5µM	3h
	lane8	empty
	lane9	Marker/0 point	C+tC		2.5µM	10µM	5µM	0h
	lane10	AWI	C+tC	10mM	2.5µM	10µM	5µM	3h
	lane11	isothermal	C+tC	50mM	2.5µM	10µM	5µM	3h
		AWI/isothermal	A + tA or C + tC	bulk MgCl2 concentration	concentration Template	concentration Fragments	concentration complementary Fragments	running time	name of source data
	lane1	Marker/0 point	C+tC		2.5µM	10µM	5µM	0h	labuser 2022-04-06_18h20m48s (Alexa 488).tif; labuser 2022-04-06_18h20m48s (Cy5).tif
	lane2	AWI	C+tC	10mM	2.5µM	10µM	5µM	3h
	lane3	isothermal	C+tC	50mM	2.5µM	10µM	5µM	3h
	lane4	empty
	lane5	Marker/0 point	C+tC		0µM	10µM	5µM	0h
	lane6	AWI	C+tC	10mM	0µM	10µM	5µM	3h
	lane7	isothermal	C+tC	50mM	0µM	10µM	5µM	3h
	lane8	empty
	lane9	Marker/0 point	C+tC		2.5µM	10µM	5µM	0h
	lane10	AWI	C+tC	10mM	2.5µM	10µM	5µM	3h
	lane11	isothermal	C+tC	50mM	2.5µM	10µM	5µM	3h
		AWI/isothermal	A + tA or C + tC	bulk MgCl2 concentration	concentration Template	concentration Fragments	concentration complementary Fragments	running time	name of source data
Sybr stained! Run in same gel doc as: labuser 2022-04-06_18h20m48s (Alexa 488).tif; labuser 2022-04-06_18h20m48s (Cy5).tif	lane1	Marker/0 point	C+tC		2.5µM	10µM	5µM	0h	Multiple exposures included: labuser 2022-04-06_18h01m53s (Alexa 488).tif; labuser 2022-04-06_18h01m53s (Cy5).tif; labuser 2022-04-06_18h06m07s (Alexa 488).tif; labuser 2022-04-06_18h06m07s (Cy5).tif
	lane2	AWI	C+tC	10mM	2.5µM	10µM	5µM	3h
	lane3	isothermal	C+tC	50mM	2.5µM	10µM	5µM	3h
	lane4	empty
	lane5	Marker/0 point	C+tC		0µM	10µM	5µM	0h
	lane6	AWI	C+tC	10mM	0µM	10µM	5µM	3h
	lane7	isothermal	C+tC	50mM	0µM	10µM	5µM	3h
	lane8	empty
	lane9	Marker/0 point	C+tC		2.5µM	10µM	5µM	0h
	lane10	AWI	C+tC	10mM	2.5µM	10µM	5µM	3h
	lane11	isothermal	C+tC	50mM	2.5µM	10µM	5µM	3h
		AWI/isothermal	A + tA or C + tC	bulk MgCl2 concentration	concentration Template	concentration Fragments	concentration complementary Fragments	running time	name of source data
Supplementary Fig. 8 b)	lane1	Marker/0 point	C+tC		1.5µM	10µM	2.5µM	0h	Multiple exposures included: labuser 2021-11-25_19h44m00s (Alexa 488).tif; labuser 2021-11-25_19h44m00s (Cy5).tif; labuser 2021-11-25_19h47m39s (Alexa 488).tif; labuser 2021-11-25_19h47m39s (Cy5).tif
	lane2	AWI	C+tC	10mM	1.5µM	10µM	2.5µM	3h
	lane3	Marker/0 point	C+tC		1.5µM	10µM	5µM	0h
	lane4	AWI	C+tC	10mM	1.5µM	10µM	5µM	3h
	lane5	Marker/0 point	C+tC		2.5µM	10µM	2.5µM	0h
	lane6	AWI	C+tC	10mM	2.5µM	10µM	2.5µM	3h
Figure 2b
		AWI/isothermal	A + tA or C + tC	bulk MgCl2 concentration	concentration Template	concentration Fragments	concentration complementary Fragments	running time	name of source data
shown in Figure 2b	lane1	Marker/0 point	C+tC		2.5µM	10µM	5µM	0h	Multiple exposures included: labuser 2022-04-26_16h26m21s (Alexa 488).tif; labuser 2022-04-26_16h26m21s (Cy5).tif; labuser 2022-04-26_16h28m57s (Alexa 488).tif; labuser 2022-04-26_16h28m57s (Cy5).tif; labuser 2022-04-26_16h31m37s (Alexa 488).tif; labuser 2022-04-26_16h31m37s (Cy5).tif
	lane2	AWI	C+tC	10mM	2.5µM	10µM	5µM	3h
	lane3	isothermal	C+tC	50mM	2.5µM	10µM	5µM	3h
	lane4	empty
shown in Figure 2c	lane5	Marker/0 point	C+tC		0µM	10µM	5µM	0h
	lane6	AWI	C+tC	10mM	0µM	10µM	5µM	3h
	lane7	isothermal	C+tC	50mM	0µM	10µM	5µM	3h
	lane8	empty
	lane9	Marker/0 point	C+tC		2.5µM	10µM	5µM	0h
	lane10	AWI	C+tC	10mM	2.5µM	10µM	5µM	3h
	lane11	isothermal	C+tC	50mM	2.5µM	10µM	5µM	3h
		AWI/isothermal	A + tA or C + tC	bulk MgCl2 concentration	concentration Template	concentration Fragments	concentration complementary Fragments	running time	name of source data
	lane1	Marker/0 point	C+tC		2.5µM	10µM	5µM	0h	labuser 2022-04-06_18h20m48s (Alexa 488).tif; labuser 2022-04-06_18h20m48s (Cy5).tif
	lane2	AWI	C+tC	10mM	2.5µM	10µM	5µM	3h
	lane3	isothermal	C+tC	50mM	2.5µM	10µM	5µM	3h
	lane4	empty
	lane5	Marker/0 point	C+tC		0µM	10µM	5µM	0h
	lane6	AWI	C+tC	10mM	0µM	10µM	5µM	3h
	lane7	isothermal	C+tC	50mM	0µM	10µM	5µM	3h
	lane8	empty
	lane9	Marker/0 point	C+tC		2.5µM	10µM	5µM	0h
	lane10	AWI	C+tC	10mM	2.5µM	10µM	5µM	3h
	lane11	isothermal	C+tC	50mM	2.5µM	10µM	5µM	3h
		AWI/isothermal	A + tA or C + tC	bulk MgCl2 concentration	concentration Template	concentration Fragments	concentration complementary Fragments	running time	name of source data
Sybr stained! Run in same gel doc as: labuser 2022-04-06_18h20m48s (Alexa 488).tif; labuser 2022-04-06_18h20m48s (Cy5).tif	lane1	Marker/0 point	C+tC		2.5µM	10µM	5µM	0h	Multiple exposures included: labuser 2022-04-06_18h01m53s (Alexa 488).tif; labuser 2022-04-06_18h01m53s (Cy5).tif; labuser 2022-04-06_18h06m07s (Alexa 488).tif; labuser 2022-04-06_18h06m07s (Cy5).tif
	lane2	AWI	C+tC	10mM	2.5µM	10µM	5µM	3h
	lane3	isothermal	C+tC	50mM	2.5µM	10µM	5µM	3h
	lane4	empty
	lane5	Marker/0 point	C+tC		0µM	10µM	5µM	0h
	lane6	AWI	C+tC	10mM	0µM	10µM	5µM	3h
	lane7	isothermal	C+tC	50mM	0µM	10µM	5µM	3h
	lane8	empty
	lane9	Marker/0 point	C+tC		2.5µM	10µM	5µM	0h
	lane10	AWI	C+tC	10mM	2.5µM	10µM	5µM	3h
	lane11	isothermal	C+tC	50mM	2.5µM	10µM	5µM	3h

## Sheet: SI Fig. 9
		AWI/isothermal	bulk MgCl2 concentration	concentration Template	concentration Fragments	running time	name of source data
Supplementary Fig. 9 a)	lane 1	Marker/0 point		5µM	20µM	0h	Multiple exposures included: labuser 2021-04-22_18h07m57s.tif; labuser 2021-04-22_18h10m04s.tif
	lane 2	isthermal	10mM	5µM	20µM	4h
	lane 3	isothermal	10mM	5µM	20µM	22h
	lane 4	Marker/0 point		5µM	20µm	0h
	lane 5	isthermal	50mM	5µM	20µm	4h
	lane 6	isothermal	50mM	5µM	20µm	22h
	lane 7	Marker/0 point		5µM	20µm	0h
	lane 8	AWI	5mM	5µM	20µm	4h
	lane 9	AWI	1mM	5µM	20µm	4h
	lane 10	Marker/0 point		5µM	20µm	0h
	lane 11	empty
	lane 12	hh1-FAM
	lane 13	hh2
	lane 14	hh3
		AWI/isothermal	bulk MgCl2 concentration	concentration Template	concentration Fragments	running time	name of source data
Supplementary Fig. 9 b)	lane 1	Marker/0 point		5µM	20µM	0h	labuser 2021-08-20_16h50m36s (Alexa 488).tif
	lane 2	AWI	5mM	5µM	20µM	1h
	lane 3	not used
	lane 4	not used
	lane 5	not used
		AWI/isothermal	not included in reaction	bulk MgCl2 concentration	concentration Template	concentration Fragments	running time	name of source data
Supplementary Fig. 9 b)	lane 1	Marker/0 point			5µM	20µM	0h	labuser 2021-08-20_16h50m36s (Alexa 488).tif
	lane 2	AWI		5mM	5µM	20µM	4h
	lane 3	Marker/0 point	template		0µM	20µM	0h
	lane 4	AWI	template	5mM	0µM	20µM	4h
	lane 5	Marker/0 point	fragments		5µM	0µM	0h
	lane 6	AWI	fragments	5mM	5µM	0µM	4h
	lane 7	Marker/0 point	sunY		5µM	20µM	0h
	lane 8	AWI	sunY	5mM	5µM	20µM	4h
	lane 9	AWI	sunY	5mM	5µM	20µM	4h

## Sheet: SI Fig. 10
Figure 10
		AWI/isothermal	bulk MgCl2 concentration	concentration Template	concentration Fragments	running time	name of source data
Supplementary Fig 10 c)	lane1	Marker/ 0 point	5mM	5µM	10µM	0h	Multiple exposures included: labuser 2021-11-05_17h48m01s (Alexa 488).tif; labuser 2021-11-05_17h48m01s (Cy5).tif; labuser 2021-11-05_17h49m55s (Alexa 488).tif; labuser 2021-11-05_17h49m55s (Cy5).tif; labuser 2021-11-05_17h50m46s (Alexa 488).tif; labuser 2021-11-05_17h50m46s (Cy5).tif; labuser 2021-11-05_17h51m17s (Alexa 488).tif; labuser 2021-11-05_17h51m17s (Cy5).tif; labuser 2021-11-05_17h52m1…
	lane2	AWI	5mM	5µM	10µM	30min
	lane3	AWI	5mM	5µM	10µM	1h
	lane4	AWI	5mM	5µM	10µM	2h
	lane5	AWI	5mM	5µM	10µM	4h
	lane6	Marker/ 0 point	5mM	5µM	10µM	0h
	lane7	AWI	5mM	5µM	10µM	30min
	lane8	AWI	5mM	5µM	10µM	1h
	lane9	AWI	5mM	5µM	10µM	2h
	lane10	AWI	5mM	5µM	10µM	4h
	lane11	AWI	5mM	5µM	10µM	cold
	lane12	Marker/ 0 point	5mM	5µM	10µM	marker
		AWI/isothermal	bulk MgCl2 concentration	concentration Template	concentration Fragments	running time	name of source data
	lane1	Marker/ 0 point	50mM	5µM	10µM	0h	Multiple exposures included: labuser 2021-11-05_17h48m01s (Alexa 488).tif; labuser 2021-11-05_17h48m01s (Cy5).tif; labuser 2021-11-05_17h49m55s (Alexa 488).tif; labuser 2021-11-05_17h49m55s (Cy5).tif; labuser 2021-11-05_17h50m46s (Alexa 488).tif; labuser 2021-11-05_17h50m46s (Cy5).tif; labuser 2021-11-05_17h51m17s (Alexa 488).tif; labuser 2021-11-05_17h51m17s (Cy5).tif; labuser 2021-11-05_17h52m1…
	lane2	Marker/ 0 point	50mM	5µM	10µM	0h
	lane3	isothermal	50mM	5µM	10µM	10min
	lane4	isothermal	50mM	5µM	10µM	30min
	lane5	isothermal	50mM	5µM	10µM	1h
	lane6	isothermal	50mM	5µM	10µM	2h
	lane7	isothermal	50mM	5µM	10µM	4h
Supplementary Fig 10 d)	lane8	Marker/ 0 point	50mM	5µM	10µM	0h
	lane9	isothermal	50mM	5µM	10µM	10min
	lane10	isothermal	50mM	5µM	10µM	30min
	lane11	isothermal	50mM	5µM	10µM	1h
	lane12	isothermal	50mM	5µM	10µM	2h
	lane13	isothermal	50mM	5µM	10µM	4h
	lane14	Marker/ 0 point				marker

## Sheet: SI Fig. 11
Figure 11
		AWI/isothermal	bulk MgCl2 concentration	concentration Template	concentration Fragments	running time	name of source data
Supplementary Fig 11 a)	lane1	Marker/ 0 point	100mM	3µM	12µM	0h	Multiple exposures included: labuser 2021-12-07_19h22m30s (Alexa 488).tif; labuser 2021-12-07_19h22m30s (Cy5).tif; labuser 2021-12-07_19h23m16s (Alexa 488).tif; labuser 2021-12-07_19h23m16s (Cy5).tif; labuser 2021-12-07_19h23m54s (Alexa 488).tif;labuser 2021-12-07_19h23m54s (Cy5).tif
	lane2	isothermal	100mM	3µM	12µM	10min
	lane3	isothermal	100mM	3µM	12µM	30min
	lane4	isothermal	100mM	3µM	12µM	1h
	lane5	isothermal	100mM	3µM	12µM	2h
	lane6	isothermal	100mM	3µM	12µM	4h
	lane13	Cy5 Marker
		AWI/isothermal	bulk MgCl2 concentration	concentration Template	concentration Fragments	running time	name of source data
	lane1	Marker/ 0 point	100mM	3µM	12µM	0h	Multiple exposures included:labuser 2021-11-24_20h44m13s (Alexa 488).tif; labuser 2021-11-24_20h44m13s (Cy5).tif; labuser 2021-11-24_20h45m25s (Alexa 488).tif; labuser 2021-11-24_20h45m25s (cy5).tif; labuser 2021-11-24_20h45m50s (Alexa 488).tif; labuser 2021-11-24_20h45m50s (Cy5).tif
	lane2	isothermal	100mM	3µM	12µM	10min
	lane3	isothermal	100mM	3µM	12µM	30min
	lane4	isothermal	100mM	3µM	12µM	1h
	lane5	isothermal	100mM	3µM	12µM	2h
	lane6	isothermal	100mM	3µM	12µM	4h
	lane7	Marker/ 0 point	100mM	3µM	12µM	0h
	lane8	isothermal	100mM	3µM	12µM	10min
	lane9	isothermal	100mM	3µM	12µM	30min
	lane10	isothermal	100mM	3µM	12µM	1h
	lane11	isothermal	100mM	3µM	12µM	2h
	lane12	isothermal	100mM	3µM	12µM	4h
		AWI/isothermal	bulk MgCl2 concentration	concentration Template	concentration Fragments	running time	name of source data
Supplementary Fig. 11 b)	lane1	Marker/ 0 point	50mM	3µM	12µM	0h	Multiple exposures included: labuser 2021-12-08_19h11m01s (Alexa 488).tif; labuser 2021-12-08_19h11m01s (Cy5).tif; labuser 2021-12-08_19h11m47s (Alexa 488).tif; labuser 2021-12-08_19h11m47s (Cy5).tif; labuser 2021-12-08_19h12m22s (Alexa 488).tif; labuser 2021-12-08_19h12m22s (Cy5).tif
	lane2	isothermal	50mM	3µM	12µM	10min
	lane3	isothermal	50mM	3µM	12µM	30min
	lane4	isothermal	50mM	3µM	12µM	1h
	lane5	isothermal	50mM	3µM	12µM	2h
	lane6	isothermal	50mM	3µM	12µM	4h
	lane7	Marker/ 0 point	50mM	3µM	12µM	0h
	lane8	isothermal	50mM	3µM	12µM	10min
	lane9	isothermal	50mM	3µM	12µM	30min
	lane10	isothermal	50mM	3µM	12µM	1h
	lane11	isothermal	50mM	3µM	12µM	2h
	lane12	isothermal	50mM	3µM	12µM	4h
	lane13	Cy5 Marker
		AWI/isothermal	bulk MgCl2 concentration	concentration Template	concentration Fragments	running time	name of source data
Supplementary Fig. 11 b)	lane1	Marker/ 0 point	50mM	3µM	12µM	0h	Multiple exposures included: labuser 2021-12-08_19h11m01s (Alexa 488).tif; labuser 2021-12-08_19h11m01s (Cy5).tif; labuser 2021-12-08_19h11m47s (Alexa 488).tif; labuser 2021-12-08_19h11m47s (Cy5).tif; labuser 2021-12-08_19h12m22s (Alexa 488).tif; labuser 2021-12-08_19h12m22s (Cy5).tif
	lane2	isothermal	50mM	3µM	12µM	10min
	lane3	isothermal	50mM	3µM	12µM	30min
	lane4	isothermal	50mM	3µM	12µM	1h
	lane5	isothermal	50mM	3µM	12µM	2h
	lane6	isothermal	50mM	3µM	12µM	4h
	lane7	Marker/ 0 point	50mM	3µM	12µM	0h
	lane8	isothermal	50mM	3µM	12µM	10min
	lane9	isothermal	50mM	3µM	12µM	30min
	lane10	isothermal	50mM	3µM	12µM	1h
	lane11	isothermal	50mM	3µM	12µM	2h
	lane12	isothermal	50mM	3µM	12µM	4h
	lane13	Cy5 Marker
		AWI/isothermal	bulk MgCl2 concentration	concentration Template	concentration Fragments	running time	name of source data
	lane1	Marker/ 0 point	50mM	3µM	12µM	0h	Multiple exposures included: labuser 2021-12-08_19h11m01s (Alexa 488).tif; labuser 2021-12-08_19h11m01s (Cy5).tif; labuser 2021-12-08_19h11m47s (Alexa 488).tif; labuser 2021-12-08_19h11m47s (Cy5).tif; labuser 2021-12-08_19h12m22s (Alexa 488).tif; labuser 2021-12-08_19h12m22s (Cy5).tif
	lane2	isothermal	50mM	3µM	12µM	10min
	lane3	isothermal	50mM	3µM	12µM	30min
	lane4	isothermal	50mM	3µM	12µM	1h
	lane5	isothermal	50mM	3µM	12µM	2h
	lane6	isothermal	50mM	3µM	12µM	4h
	lane7	Marker/ 0 point	50mM	3µM	12µM	0h
	lane8	isothermal	50mM	3µM	12µM	10min
	lane9	isothermal	50mM	3µM	12µM	30min
	lane10	isothermal	50mM	3µM	12µM	1h
	lane11	isothermal	50mM	3µM	12µM	2h
	lane12	isothermal	50mM	3µM	12µM	4h
	lane13	Cy5 Marker
		AWI/isothermal	bulk MgCl2 concentration	concentration Template	concentration Fragments	running time	name of source data
	lane1	Marker/ 0 point	5mM	3µM	12µM	0h	Multiple exposures included:labuser 2021-12-07_23h52m44s (Alexa 488).tif; labuser 2021-12-07_23h52m44s (Cy5).tif; labuser 2021-12-07_23h54m01s (Alexa 488).tif; labuser 2021-12-07_23h54m01s (Cy5).tif; labuser 2021-12-07_23h53m28s (Cy5).tif
	lane2	AWI	5mM	3µM	12µM	30min
	lane3	AWI	5mM	3µM	12µM	1h
	lane4	AWI	5mM	3µM	12µM	2h
	lane5	AWI	5mM	3µM	12µM	4h
Supplementary Fig. 11 c)	lane6	Marker/ 0 point	25mM	3µM	12µM	0h
	lane7	isothermal	25mM	3µM	12µM	10min
	lane8	isothermal	25mM	3µM	12µM	30min
	lane9	isothermal	25mM	3µM	12µM	1h
	lane10	isothermal	25mM	3µM	12µM	2h
	lane11	isothermal	25mM	3µM	12µM	4h
	lane13	empty
	lane14	Cy5 Marker
		AWI/isothermal	bulk MgCl2 concentration	concentration Template	concentration Fragments	running time	name of source data
	lane1	Marker/ 0 point	25mM	3µM	12µM	0h	Multiple exposures included: labuser 2021-12-07_18h15m21s (Alexa 488).tif; labuser 2021-12-07_18h15m21s (Cy5).tif; labuser 2021-12-07_18h16m05s (Alexa 488).tif; labuser 2021-12-07_18h16m05s (Cy5).tif; labuser 2021-12-07_18h16m30s (Alexa 488).tif; labuser 2021-12-07_18h16m30s (Cy5).tif
	lane2	isothermal	25mM	3µM	12µM	10min
	lane3	isothermal	25mM	3µM	12µM	30min
	lane4	isothermal	25mM	3µM	12µM	1h
	lane5	isothermal	25mM	3µM	12µM	2h
	lane6	isothermal	25mM	3µM	12µM	4h
	lane7	Marker/ 0 point	25mM	3µM	12µM	0h
	lane8	isothermal	25mM	3µM	12µM	10min
	lane9	isothermal	25mM	3µM	12µM	30min
	lane10	isothermal	25mM	3µM	12µM	1h
	lane11	isothermal	25mM	3µM	12µM	2h
	lane12	isothermal	25mM	3µM	12µM	4h
	lane13	empty
	lane14	Cy5 Marker
		AWI/isothermal	bulk MgCl2 concentration	concentration Template	concentration Fragments	running time	name of source data
Supplementary Fig. 11 d)	lane1	Marker/ 0 point	10mM	3µM	12µM	0h	Multiple exposures included: labuser 2021-12-07_18h15m21s (Alexa 488).tif; labuser 2021-12-07_18h15m21s (Cy5).tif; labuser 2021-12-07_18h16m05s (Alexa 488).tif; labuser 2021-12-07_18h16m05s (Cy5).tif; labuser 2021-12-07_18h16m30s (Alexa 488).tif; labuser 2021-12-07_18h16m30s (Cy5).tif
	lane2	isothermal	10mM	3µM	12µM	10min
	lane3	isothermal	10mM	3µM	12µM	30min
	lane4	isothermal	10mM	3µM	12µM	1h
	lane5	isothermal	10mM	3µM	12µM	2h
	lane6	isothermal	10mM	3µM	12µM	4h
	lane7	Marker/ 0 point	10mM	3µM	12µM	0h
	lane8	isothermal	10mM	3µM	12µM	10min
	lane9	isothermal	10mM	3µM	12µM	30min
	lane10	isothermal	10mM	3µM	12µM	1h
	lane11	empty
	lane12	isothermal	10mM	3µM	12µM	2h
	lane13	isothermal	10mM	3µM	12µM	4h
							name of source data
		AWI/isothermal	bulk MgCl2 concentration	concentration Template	concentration Fragments	running time	Multiple exposures included:labuser 2021-12-07_23h47m45s (Alexa 488).tif; labuser 2021-12-07_23h47m45s (Cy5).tif; labuser 2021-12-07_23h48m27s (Alexa 488).tif; labuser 2021-12-07_23h48m27s (Cy5).tif; labuser 2021-12-07_23h48m57s (Alexa 488).tif; labuser 2021-12-07_23h48m57s (Cy5).tif
	lane1	Marker/ 0 point	5mM	3µM	12µM	0h
	lane2	AWI	5mM	3µM	12µM	30min
	lane3	AWI	5mM	3µM	12µM	1h
	lane4	AWI	5mM	3µM	12µM	2h
	lane5	AWI	5mM	3µM	12µM	4h
Supplementary Fig. 11 e)	lane6	Marker/ 0 point	5mM	3µM	12µM	0h
	lane7	AWI	5mM	3µM	12µM	30min
	lane8	AWI	5mM	3µM	12µM	1h
	lane9	AWI	5mM	3µM	12µM	2h
	lane10	AWI	5mM	3µM	12µM	4h
	lane11	empty
	lane12	Cy5 Marker

## Sheet: SI Fig. 12
a)
																											rtime_nbs_0h_50mM_1	FIU_nbs_0h_50mM_2	FIU_nbs_10min_50mM_2	FIU_nbs_30min_50mM_2	FIU_nbs_1h_50mM_2	FIU_nbs_2h_50mM_2	FIU_nbs_4h_50mM_2
																											0	0.0534154	0.0565787	0.0389263	0.0620343	0.140842	0.0833557
																											0.249971	0.054214	0.0572016	0.0400565	0.0627397	0.140134	0.084929
																											0.499941	0.0550127	0.0578246	0.0411866	0.0634452	0.139426	0.0865023
																											0.749912	0.0558113	0.0584475	0.0423168	0.0641507	0.138719	0.0880756
																											0.999883	0.05661	0.0590704	0.0434469	0.0648562	0.138011	0.089649
																											1.24985	0.0574086	0.0596934	0.044577	0.0655617	0.137303	0.0912223
																											1.49982	0.0582072	0.0603163	0.0457072	0.0662672	0.136596	0.0927956
																											1.74979	0.0590059	0.0609392	0.0468373	0.0669727	0.135888	0.0943689
																											1.99977	0.0598045	0.0615622	0.0479674	0.0676782	0.135181	0.0959422
																											2.24974	0.0606031	0.0621851	0.0490976	0.0683837	0.134473	0.0975155
																											2.49971	0.0614018	0.0628081	0.0502277	0.0690892	0.133765	0.0990888
																											2.74968	0.0622004	0.063431	0.0513579	0.0697947	0.133058	0.100662
																											2.99965	0.062999	0.0640539	0.052488	0.0705002	0.13235	0.102235
																											3.24962	0.0637977	0.0646769	0.0536181	0.0712057	0.131643	0.103809
																											3.49959	0.0645963	0.0652998	0.0547483	0.0719112	0.130935	0.105382
																											3.74956	0.0653949	0.0659227	0.0558784	0.0726167	0.130227	0.106955
																											3.99953	0.0661936	0.0665457	0.0570085	0.0733222	0.12952	0.108529
																											4.2495	0.0669922	0.0671686	0.0581387	0.0740276	0.128812	0.110102
																											4.49947	0.0677909	0.0677915	0.0592688	0.0747331	0.128104	0.111675
																											4.74944	0.0685895	0.0684145	0.0603989	0.0754386	0.127397	0.113249
																											4.99941	0.0691265	0.0687514	0.0615291	0.0761441	0.126689	0.114822
																											5.24938	0.0692013	0.0689508	0.0626592	0.0768496	0.125982	0.116395
																											5.49935	0.0692762	0.0691501	0.0637894	0.0775551	0.125274	0.117969
b)																											5.74933	0.0693511	0.0693494	0.0649195	0.0782606	0.124566	0.119542
																											5.9993	0.0692161	0.0689492	0.0660496	0.0789661	0.123859	0.121115
time_hrs	peak_0_c1	peak_1_c1	peak_2_c1	peak_3_c1	peak_0_c2	peak_1_c2	peak_2_c2	peak_3_c2	peak_0_c1_nbs	peak_1_c1_nbs	peak_2_c1_nbs	peak_3_c1_nbs	peak_0_c2_nbs	peak_1_c2_nbs	peak_2_c2_nbs	peak_3_c2_nbs											6.24927	0.0688667	0.068401	0.0671798	0.0796716	0.123151	0.122689
0	1	0	0	0	1	0	0	0	1	0	0	0	1	0	0	0											6.49924	0.0685173	0.0678529	0.0683099	0.0803771	0.122444	0.124262
0.167	0.83349	0.0743759	0.0921338	0	0.828686	0.0774901	0.093824	0	0.833037	0.0638809	0.103082	0	0.84052	0.0655439	0.0939363	0											6.74921	0.0681679	0.0673047	0.06944	0.0810826	0.121736	0.125835
0.5	0.747858	0.0475406	0.204601	0	0.74306	0.0505184	0.206421	0	0.759662	0.0341722	0.206165	0	0.755769	0.0401988	0.204032	0											6.99918	0.0681475	0.0674972	0.0705702	0.0817881	0.121028	0.127408
1	0.731509	0.0332833	0.235208	0	0.707755	0.0458452	0.246399	0	0.746319	0.0237704	0.229911	0	0.722595	0.0331747	0.244231	0											7.24915	0.0683222	0.0677464	0.0717003	0.0824936	0.120321	0.128982
2	0.709485	0.0318487	0.258666	0	0.670357	0.0449914	0.284652	0	0.727326	0.0200676	0.252606	0	0.691107	0.0293244	0.279568	0											7.49912	0.0684969	0.0679956	0.0728305	0.0831991	0.119613	0.130555
4	0.679463	0.0311856	0.289351	0	0.68616	0.0324224	0.281418	0	0.714862	0.0225077	0.262631	0	0.6943	0.0271459	0.278554	0											7.74909	0.0686716	0.0682099	0.0739606	0.0839046	0.118905	0.132128
																											7.99906	0.0686944	0.0678362	0.0748318	0.0846101	0.118198	0.133702
																											8.24903	0.0686694	0.0674624	0.0745053	0.0853155	0.11749	0.135275
																											8.499	0.0686444	0.0670886	0.0741788	0.086021	0.116783	0.136225
c)																											8.74897	0.0686195	0.0666511	0.0738523	0.0860854	0.115975	0.137164
																											8.99894	0.0691969	0.0659285	0.0732398	0.085783	0.115166	0.138103
time_hrs	peak_0_c2_nbs	peak_1_c2_nbs	peak_2_c2_nbs	peak_3_c2_nbs	peak_0_c1_nbs	peak_1_c1_nbs	peak_2_c1_nbs	peak_3_c1_nbs	c4_time	peak_0_c4_nbs	peak_1_c4_nbs	peak_2_c4_nbs	peak_3_c4_nbs	time_cycler13	peak_0_c1_nbs	peak_1_c1_nbs	peak_2_c1_nbs	peak_3_c1_nbs	peak_0_c2_nbs	peak_1_c2_nbs	peak_2_c2_nbs	peak_3_c2_nbs	peak_0_c3_nbs	peak_1_c3_nbs	peak_2_c3_nbs	peak_3_c3_nbs	9.24891	0.0698458	0.0652059	0.0720594	0.0854807	0.114358	0.138961
0	1	0	0	0	1	0	0	0	0	1	0	0	0	0	1	0	0	0	1	0	0	0	1	0	0	0	9.49889	0.0704947	0.0644833	0.0708791	0.0851783	0.114036	0.139443
0.167	0.990034	0.00996567	0	0	0.988081	0.0119191	0	0	0.5	0.971	0.0290005	0	0	0.167	0.979308	0.0206921	0	0	0.977723	0.0222768	0	0	0.982866	0.0171339	0	0	9.74886	0.0710923	0.0642469	0.0696987	0.0848963	0.116109	0.139925
0.5	0.952514	0.0343774	0.0131088	0	0.952267	0.0351938	0.0125389	0	1	0.873027	0.0653634	0.0616096	0	0.5	0.964504	0.0354965	0	0	0.943763	0.0466954	0.00954182	0	0.953015	0.0405699	0.00641488	0	9.99883	0.0698444	0.0650941	0.0692725	0.0846191	0.118181	0.140407
1	0.885963	0.0522726	0.0617641	0	0.89913	0.0499101	0.0509601	0	2	0.786513	0.0598894	0.153597	0	1	0.884782	0.0609822	0.0349873	0	0.899407	0.0630401	0.037553	0	0.896279	0.0565618	0.0288634	0	10.2488	0.0685965	0.0659412	0.0696241	0.0843419	0.120253	0.141175
2	0.818826	0.0437906	0.137384	0	0.806032	0.0426324	0.151336	0	4	0.700204	0.0517582	0.248038	0	2	0.816602	0.0626493	0.0980379	0	0.825804	0.0660826	0.108113	0	0.823503	0.0640846	0.0917593	0	10.4988	0.0673487	0.0667884	0.0699757	0.0840648	0.122219	0.142419
4	0.758235	0.02796	0.213805	0	0.73828	0.0267047	0.235016	0						4	0.717583	0.0450776	0.18398	0	0.731047	0.0464519	0.205477	0	0.737646	0.0443964	0.171841	0	10.7487	0.0663846	0.0674072	0.0703273	0.0832714	0.123988	0.143662
																											10.9987	0.0669087	0.0677311	0.0707115	0.0824651	0.125757	0.144905
																											11.2487	0.0674328	0.068055	0.0711133	0.0816588	0.127526	0.146192
																											11.4987	0.0679569	0.0683789	0.0715151	0.0811897	0.127603	0.147512
d)																											11.7486	0.0683273	0.0684923	0.071917	0.0827015	0.126187	0.148831
																											11.9986	0.0683273	0.0684424	0.0714881	0.0842132	0.124772	0.150151
time_hrs	peak_0_c2_nbs	peak_1_c2_nbs	peak_2_c2_nbs	peak_3_c2_nbs	time13	peak_0_c1_nbs	peak_1_c1_nbs	peak_2_c1_nbs	peak_3_c1_nbs	peak_0_c2_nbs	peak_1_c2_nbs	peak_2_c2_nbs	peak_3_c2_nbs	peak_0_c3_nbs	peak_1_c3_nbs	peak_2_c3_nbs	peak_3_c3_nbs										12.2486	0.0683273	0.0683926	0.0708602	0.085725	0.123357	0.15024
0	1	0	0	0	0	1	0	0	0	1	0	0	0	1	0	0	0										12.4985	0.0683273	0.0683427	0.0702324	0.0868397	0.125202	0.149961
0.167	0.996232	0.00376809	0	0	0.167	1	0	0	0	1	0	0	0	0.99428	0.00571994	0	0										12.7485	0.067891	0.0684477	0.0696045	0.0870916	0.128361	0.149682
0.5	0.984361	0.0156385	0	0	0.5	0.98457	0.0154304	0	0	0.985158	0.014842	0	0	0.981748	0.0182523	0	0										12.9985	0.0668678	0.0686222	0.0701145	0.0873436	0.13152	0.149403
1	0.958095	0.0326643	0.00924083	0	1	0.962453	0.0349518	0.00259569	0	0.967795	0.0295821	0.00262317	0	0.96695	0.0304076	0.00264261	0										13.2484	0.0658445	0.0687966	0.070667	0.0875956	0.134679	0.153146
2	0.879901	0.0646133	0.0554859	0	2	0.933651	0.0530052	0.0133435	0	0.950675	0.0358194	0.013506	0	0.940581	0.0464686	0.01295	0										13.4984	0.0648213	0.068971	0.0712196	0.0884463	0.134449	0.157028
4	0.865916	0.0608239	0.0732601	0	4	0.873316	0.0656689	0.0610149	0	0.877829	0.0567165	0.0654547	0	0.851127	0.0493627	0.0995104	0										13.7484	0.0643984	0.0692269	0.0718573	0.0899329	0.133817	0.160911
																											13.9984	0.0644484	0.069501	0.073113	0.0914194	0.133186	0.164242
																											14.2483	0.0644983	0.0697751	0.0743687	0.092906	0.132824	0.16475
																											14.4983	0.0645482	0.0700492	0.0756244	0.092413	0.135781	0.165257
e)																											14.7483	0.0650994	0.0696174	0.0761668	0.090876	0.138738	0.165765
																											14.9982	0.065873	0.069144	0.0748608	0.089339	0.141694	0.166501
time_hrs	peak_0_c2_nbs	peak_1_c2_nbs	peak_2_c2_nbs	peak_3_c2_nbs	peak_0_c1_nbs	peak_1_c1_nbs	peak_2_c1_nbs	peak_3_c1_nbs																			15.2482	0.0666467	0.0686706	0.0735549	0.0878021	0.144625	0.167643
0	1	0	0	0	1	0	0	0																			15.4982	0.0674204	0.0682539	0.072249	0.0899006	0.147481	0.168785
0.167	1	0	0	0	1	0	0	0																			15.7482	0.0675965	0.0685778	0.0713042	0.0927729	0.150337	0.169926
0.5	1	0	0	0	1	0	0	0																			15.9981	0.0676464	0.0689017	0.070827	0.0956453	0.153193	0.171224
1	1	0	0	0	1	0	0	0																			16.2481	0.0676963	0.0692256	0.0703498	0.0985177	0.155296	0.172645
2	1	0	0	0	1	0	0	0																			16.4981	0.0677462	0.0695841	0.0698726	0.0992857	0.156433	0.174066
4	1	0	0	0	1	0	0	0																			16.748	0.0677961	0.0700825	0.0699912	0.100042	0.15757	0.175487
																											16.998	0.067846	0.0705808	0.0705186	0.100797	0.158708	0.179357
																											17.248	0.067896	0.0710792	0.071046	0.101487	0.160971	0.184026
																											17.4979	0.0678587	0.0710107	0.0715733	0.10184	0.163928	0.188696
f)																											17.7479	0.0669603	0.0697648	0.0716109	0.102193	0.166885	0.193365
																											17.9979	0.0660618	0.0685189	0.0714853	0.102545	0.169842	0.195742
timehr	peak_0_t3_nbs	peak_1_t3_nbs	peak_2_t3_nbs	peak_3_t3_nbs	peak_2_t2_nbs	peak_3_t2_nbs	peak_0_t2_nbs	peak_1_t2_nbs	peak_0_t1_nbs	peak_1_t1_nbs	peak_2_t1_nbs	peak_3_t1_nbs															18.2479	0.0651633	0.0672731	0.0713597	0.102839	0.172151	0.198
0	1	0	0	0	0	0	1	0	1	0	0	0															18.4978	0.0647253	0.0670293	0.0712342	0.103016	0.174299	0.200259
0.5	0.838184	0.04072	0.121096	0	0.103166	0	0.857492	0.0393423	0.886696	0.0327677	0.0805364	0															18.7478	0.0658733	0.0680011	0.0715644	0.103192	0.176448	0.202944
1	0.788825	0.0456093	0.165566	0	0.153273	0	0.794364	0.0523628	0.8346	0.0404446	0.124956	0															18.9978	0.0670214	0.0689729	0.0719411	0.103368	0.178596	0.208096
2	0.774307	0.0429051	0.182788	0	0.182082	0	0.769711	0.0482073	0.785857	0.0431879	0.170955	0															19.2477	0.0681694	0.0699447	0.0723178	0.104408	0.180272	0.213247
4	0.655678	0.0418301	0.302492	0	0.292982	0	0.669767	0.037251	0.681883	0.0386626	0.279455	0															19.4977	0.0688796	0.0704982	0.072701	0.106297	0.18194	0.218398
																											19.7477	0.0688047	0.0707474	0.0731782	0.108187	0.183608	0.224311
																											19.9977	0.0687298	0.0709965	0.0736554	0.110077	0.186099	0.23167
																											20.2476	0.0686549	0.0712457	0.0741325	0.111729	0.192821	0.239029
																											20.4976	0.0689356	0.0711256	0.0745707	0.113266	0.199543	0.246388
																											20.7476	0.0695845	0.0708515	0.0748721	0.114803	0.206266	0.253032
																											20.9975	0.0702334	0.0705774	0.0751734	0.11634	0.213258	0.259072
																											21.2475	0.0708822	0.0703033	0.0754748	0.119682	0.220763	0.265111
																											21.4975	0.0707677	0.0697388	0.0754905	0.123361	0.228269	0.271151
																											21.7474	0.0701937	0.0691159	0.0750384	0.12704	0.235775	0.279964
																											21.9974	0.0696196	0.0684929	0.0745864	0.130701	0.243772	0.289759
																											22.2474	0.0690456	0.06787	0.0741343	0.132993	0.252212	0.299554
																											22.4974	0.0690954	0.0683469	0.0751103	0.135286	0.260653	0.309349
																											22.7473	0.069345	0.0688701	0.0773204	0.137579	0.269094	0.327096
																											22.9973	0.0695945	0.0693934	0.0795304	0.140383	0.279641	0.345392
																											23.2473	0.0698441	0.0698348	0.0817405	0.145472	0.291064	0.363688
																											23.4972	0.0693158	0.0694112	0.0834976	0.150562	0.302487	0.381414
																											23.7472	0.0686919	0.0689876	0.0850546	0.155652	0.31391	0.395396
																											23.9972	0.068068	0.068564	0.0866117	0.161079	0.331166	0.409378
																											24.2472	0.0674676	0.0681351	0.0881688	0.167126	0.349159	0.42336
																											24.4971	0.0678419	0.0676866	0.0886787	0.173173	0.367153	0.44192
																											24.7471	0.0682163	0.0672381	0.0890052	0.17922	0.385672	0.469808
																											24.9971	0.0685907	0.0667896	0.0893317	0.185846	0.411298	0.497696
																											25.247	0.0689689	0.0670617	0.0896791	0.193001	0.436924	0.525584
																											25.497	0.0693683	0.0687312	0.0925672	0.200157	0.462549	0.558719
																											25.747	0.0697676	0.0704007	0.0954554	0.207313	0.48899	0.59658
																											25.9969	0.0701669	0.0720701	0.0983435	0.218321	0.517876	0.634441
																											26.2469	0.0702335	0.0727967	0.100941	0.231045	0.546762	0.672302
																											26.4969	0.0694848	0.0724479	0.102071	0.243769	0.575648	0.719189
																											26.7469	0.0687361	0.072099	0.103201	0.256493	0.608894	0.769535
																											26.9968	0.0679873	0.0717502	0.104331	0.269304	0.647889	0.819881
																											27.2468	0.0679774	0.071949	0.106231	0.282129	0.686883	0.870227
																											27.4968	0.0689757	0.0725221	0.109747	0.294954	0.725878	0.942469
																											27.7467	0.069974	0.0730952	0.113263	0.308098	0.776545	1.01662
																											27.9967	0.0709723	0.0736683	0.116779	0.331077	0.834595	1.09077
																											28.2467	0.0710548	0.0737025	0.120693	0.354056	0.892644	1.16673
																											28.4967	0.0704059	0.0735281	0.125038	0.377034	0.950694	1.25646
																											28.7466	0.069757	0.0733536	0.129382	0.399963	1.01847	1.34619
																											28.9966	0.0691081	0.0731792	0.133727	0.42269	1.08878	1.43592
																											29.2466	0.068614	0.074357	0.138824	0.445417	1.15909	1.53103
																											29.4965	0.0681897	0.0757773	0.144349	0.468144	1.22939	1.63792
																											29.7465	0.0677654	0.0771976	0.149874	0.493048	1.31705	1.7448
																											29.9965	0.0673412	0.0786178	0.155399	0.521646	1.40514	1.85168
																											30.2465	0.0674915	0.0805725	0.161583	0.550244	1.49324	1.97127
																											30.4964	0.067766	0.082541	0.167937	0.578841	1.58214	2.10302
																											30.7464	0.0680405	0.0845095	0.174291	0.610708	1.67534	2.23477
																											30.9964	0.0683151	0.0861485	0.180644	0.645353	1.76854	2.36652
																											31.2463	0.068232	0.0848777	0.187285	0.679998	1.86175	2.50447
																											31.4963	0.0681321	0.0836069	0.19394	0.714643	1.95816	2.64498
																											31.7463	0.0680323	0.0823361	0.200596	0.747802	2.06086	2.78548
																											31.9962	0.0679832	0.0816236	0.207522	0.780355	2.16357	2.92599
																											32.2462	0.0684574	0.0827947	0.216663	0.812909	2.26627	3.07382
																											32.4962	0.0689316	0.0839658	0.225805	0.845462	2.36516	3.22242
																											32.7462	0.0694058	0.0851369	0.234946	0.877217	2.46051	3.37102
																											32.9961	0.0697528	0.0863967	0.242677	0.908864	2.55586	3.5171
																											33.2461	0.069653	0.087817	0.24652	0.94051	2.65121	3.64075
																											33.4961	0.0695532	0.0892372	0.250362	0.971853	2.72923	3.76441
																											33.746	0.0694533	0.0906575	0.254205	0.997428	2.79981	3.88807
																											33.996	0.0693004	0.0907555	0.25859	1.023	2.8704	4.00072
																											34.246	0.0690508	0.0894349	0.263713	1.04858	2.94098	4.08745
																											34.496	0.0688012	0.0881142	0.268836	1.07029	2.98832	4.17419
																											34.7459	0.0685517	0.0867936	0.27396	1.07827	3.03252	4.26092
																											34.9959	0.0683021	0.0859437	0.275671	1.08626	3.07672	4.32072
																											35.2459	0.0680525	0.0853955	0.274917	1.09425	3.11746	4.35305
																											35.4958	0.067803	0.0848473	0.274164	1.09719	3.10629	4.38538
																											35.7458	0.0675534	0.0842991	0.27341	1.09223	3.09512	4.41771
																											35.9958	0.0675052	0.0840261	0.272119	1.08726	3.08395	4.39682
																											36.2457	0.0675801	0.0838517	0.270638	1.0823	3.06692	4.35223
																											36.4957	0.067655	0.0836773	0.269156	1.07019	3.03172	4.30765
																											36.7457	0.0677299	0.0835029	0.267674	1.05245	2.99651	4.26306
																											36.9957	0.0678424	0.0834145	0.261449	1.03472	2.96131	4.17652
																											37.2456	0.0679671	0.0833397	0.254668	1.01698	2.90772	4.08473
																											37.4956	0.0680919	0.083265	0.247887	0.98934	2.82925	3.99295
																											37.7456	0.0682167	0.0831902	0.241143	0.958021	2.75078	3.898
																											37.9955	0.0683194	0.0823013	0.235066	0.926702	2.67231	3.76932
																											38.2455	0.0684192	0.0814043	0.228988	0.895383	2.57819	3.64064
																											38.4955	0.068519	0.0805073	0.222911	0.863475	2.47389	3.51195
																											38.7455	0.0686163	0.0795811	0.216701	0.831501	2.3696	3.38038
																											38.9954	0.0685914	0.0784349	0.209996	0.799527	2.2653	3.24147
																											39.2454	0.0685664	0.0772887	0.20329	0.767669	2.17007	3.10257
																											39.4954	0.0685415	0.0761425	0.196585	0.737383	2.0773	2.96366
																											39.7453	0.0684668	0.0750388	0.190349	0.707097	1.98453	2.82647
																											39.9953	0.0681174	0.0740671	0.184925	0.676811	1.89176	2.69114
																											40.2453	0.067768	0.0730953	0.1795	0.646406	1.80951	2.5558
																											40.4952	0.0674186	0.0721235	0.174075	0.615616	1.7276	2.42047
																											40.7452	0.0672693	0.0717985	0.167993	0.584826	1.6457	2.30624
																											40.9952	0.0676187	0.0725709	0.161312	0.554036	1.56487	2.2021
																											41.2452	0.0679681	0.0733434	0.154632	0.527421	1.49019	2.09795
																											41.4951	0.0683175	0.0741158	0.147951	0.50686	1.41552	1.99381
																											41.7451	0.0684052	0.0740325	0.144471	0.4863	1.34084	1.89293
																											41.9951	0.0681307	0.0730857	0.142487	0.46574	1.27174	1.79251
																											42.245	0.0678561	0.0721388	0.140503	0.447335	1.21392	1.6921
																											42.495	0.0675816	0.0711919	0.138519	0.430504	1.1561	1.5938
																											42.745	0.0677897	0.0712723	0.135798	0.413673	1.09827	1.52351
																											42.995	0.0683887	0.07197	0.132935	0.396841	1.04951	1.45322
																											43.2449	0.0689877	0.0726677	0.130072	0.382214	1.00938	1.38293
																											43.4949	0.0695866	0.0733654	0.127209	0.368331	0.969251	1.31721
																											43.7449	0.0696038	0.0730706	0.125896	0.354448	0.929119	1.26405
																											43.9948	0.0693542	0.0724476	0.12459	0.340565	0.891739	1.21089
																											44.2448	0.0691047	0.0718247	0.123285	0.329686	0.855575	1.15773
																											44.4948	0.0688551	0.0712018	0.121856	0.319079	0.819411	1.10526
																											44.7447	0.0686668	0.0715857	0.119746	0.308471	0.783247	1.05359
																											44.9947	0.0684921	0.072109	0.117636	0.298087	0.749736	1.00193
																											45.2447	0.0683174	0.0726322	0.115527	0.29005	0.716604	0.950262
																											45.4947	0.0681427	0.0731523	0.1133	0.282012	0.683473	0.91339
																											45.7446	0.0683956	0.0730775	0.110814	0.273975	0.650945	0.884106
																											45.9946	0.0686702	0.0730028	0.108328	0.266235	0.628579	0.854822
																											46.2446	0.0689447	0.072928	0.105841	0.259356	0.606213	0.825538
																											46.4945	0.0691874	0.072817	0.1044	0.252478	0.583848	0.791182
																											46.7445	0.0690876	0.0724682	0.104149	0.245599	0.562669	0.755985
																											46.9945	0.0689877	0.0721193	0.103898	0.238978	0.545307	0.720789
																											47.2445	0.0688879	0.0717705	0.103647	0.232705	0.527946	0.685845
																											47.4944	0.068848	0.0712796	0.102172	0.226431	0.510584	0.655267
																											47.7444	0.0690227	0.0703825	0.0999616	0.220157	0.490705	0.624689
																											47.9944	0.0691974	0.0694855	0.0977516	0.213673	0.467328	0.594111
																											48.2443	0.0693721	0.0685885	0.0955415	0.207046	0.443952	0.567735
																											48.4943	0.0694942	0.0682206	0.0945885	0.200419	0.420575	0.553854
																											48.7443	0.0695191	0.068694	0.0939858	0.193793	0.407081	0.539973
																											48.9943	0.0695441	0.0691674	0.093383	0.188653	0.400182	0.526093
																											49.2442	0.069569	0.0696409	0.0927803	0.183966	0.393282	0.509002
																											49.4942	0.069449	0.0701143	0.0930032	0.17928	0.386383	0.487965
																											49.7442	0.0691744	0.0705877	0.0932795	0.174593	0.374747	0.466929
																											49.9941	0.0688999	0.0710612	0.0935557	0.170685	0.361783	0.445892
																											50.2441	0.0686254	0.0715346	0.0935555	0.16683	0.348818	0.430359
																											50.4941	0.0681968	0.0712427	0.0909687	0.162975	0.335854	0.417848
																											50.744	0.0676727	0.0705201	0.088382	0.159138	0.325248	0.405338
																											50.994	0.0671486	0.0697975	0.0857952	0.15546	0.314735	0.392828
																											51.244	0.0666245	0.0690749	0.0837885	0.151781	0.304222	0.376812
																											51.494	0.0670556	0.0694605	0.0834872	0.148102	0.29406	0.36014
																											51.7439	0.0678043	0.0701831	0.0831858	0.145333	0.285998	0.343467
																											51.9939	0.068553	0.0709057	0.0828844	0.144955	0.277937	0.327131
																											52.2439	0.0693017	0.0716283	0.0824592	0.144577	0.269875	0.319011
																											52.4938	0.0692786	0.071371	0.0818564	0.144199	0.262141	0.310891
																											52.7438	0.0691539	0.0709973	0.0812537	0.142228	0.255091	0.30277
																											52.9938	0.0690291	0.0706235	0.080651	0.138272	0.24804	0.294224
																											53.2438	0.068893	0.0702513	0.0799626	0.134317	0.240989	0.284302
																											53.4937	0.0680944	0.0699523	0.0792092	0.130361	0.233874	0.27438
																											53.7437	0.0672958	0.0696533	0.0784557	0.127505	0.226697	0.264458
																											53.9937	0.0664971	0.0693543	0.0777023	0.125338	0.21952	0.255613
																											54.2436	0.0658966	0.0691178	0.07786	0.123171	0.212342	0.248178
																											54.4936	0.0664207	0.0692424	0.0783623	0.121004	0.206606	0.240743
																											54.7436	0.0669448	0.0693669	0.0788645	0.120281	0.201527	0.233308
																											54.9935	0.0674689	0.0694915	0.0793668	0.119953	0.196447	0.225537
																											55.2435	0.0678307	0.0693357	0.0792927	0.119626	0.191367	0.217569
																											55.4935	0.0677807	0.0684387	0.079142	0.119298	0.186068	0.209601
																											55.7435	0.0677308	0.0675417	0.0789913	0.11683	0.180736	0.201633
																											55.9934	0.0676809	0.0666446	0.0788235	0.11426	0.175404	0.19784
																											56.2434	0.0675583	0.0664977	0.0782459	0.11169	0.17019	0.194922
																											56.4934	0.0673337	0.0674695	0.0776683	0.109267	0.167259	0.192004
																											56.7433	0.0671091	0.0684413	0.0770906	0.107882	0.164327	0.189018
																											56.9933	0.0668845	0.069413	0.0768549	0.106496	0.161396	0.183258
																											57.2433	0.0667558	0.0695687	0.0780101	0.10511	0.158417	0.177497
																											57.4933	0.0667059	0.0689956	0.0791654	0.103458	0.155284	0.171737
																											57.7432	0.066656	0.0684225	0.0803206	0.101165	0.15215	0.166704
																											57.9932	0.066606	0.0678494	0.0806033	0.0988719	0.149016	0.164243
																											58.2432	0.0668115	0.0679456	0.0792974	0.096579	0.145695	0.161781
																											58.4931	0.067136	0.0683941	0.0779914	0.0952209	0.142107	0.15932
																											58.7431	0.0674604	0.0688427	0.0766855	0.0949437	0.138518	0.156265
																											58.9931	0.0677849	0.0692912	0.0757266	0.0946666	0.134929	0.152383
																											59.243	0.0681296	0.0691356	0.0750987	0.0943894	0.132225	0.1485
																											59.493	0.0684791	0.0688116	0.0744709	0.0935536	0.130128	0.144618
																											59.743	0.0688285	0.0684877	0.073843	0.0923946	0.12803	0.143136
																											59.993	0.0691779	0.0681638	0.0737192	0.0912356	0.125933	0.143162
																											60.2429	0.0695036	0.0681796	0.0738448	0.0900765	0.123581	0.143187
																											60.4929	0.069828	0.0682294	0.0739704	0.0888568	0.121155	0.143212
																											60.7429	0.0701525	0.0682793	0.074096	0.0876222	0.118728	0.139985
																											60.9928	0.0703203	0.0683219	0.0743875	0.0863876	0.116302	0.136001
																											61.2428	0.068723	0.0681724	0.074714	0.085153	0.115688	0.132017
																											61.4928	0.0671258	0.0680229	0.0750405	0.0853158	0.115157	0.128061
																											61.7428	0.0655285	0.0678734	0.075367	0.0855173	0.114626	0.127477
																											61.9927	0.064424	0.0678335	0.0753724	0.0857189	0.113936	0.126893
																											62.2427	0.0651228	0.0683567	0.0753724	0.0856543	0.112243	0.12631
																											62.4927	0.0658216	0.06888	0.0753724	0.0839913	0.11055	0.125492
																											62.7426	0.0665204	0.0694033	0.0751991	0.0823284	0.108857	0.123766
																											62.9926	0.0672799	0.0697172	0.0739685	0.0806654	0.107164	0.122041
																											63.2426	0.0681534	0.0695178	0.072738	0.0796167	0.10547	0.120315
																											63.4925	0.069027	0.0693185	0.0715074	0.079919	0.103777	0.118845
																											63.7425	0.0699005	0.0691192	0.070651	0.0802214	0.102084	0.117753
																											63.9925	0.070462	0.0691067	0.0706761	0.0805237	0.101527	0.116662
																											64.2425	0.0706866	0.0693559	0.0707012	0.0807046	0.102108	0.115571
																											64.4924	0.0709112	0.069605	0.0707263	0.080755	0.102689	0.114054
																											64.7424	0.0711358	0.0698542	0.0708429	0.0808054	0.10327	0.112253
																											64.9924	0.0707629	0.069819	0.0710689	0.0808558	0.102648	0.110451
																											65.2423	0.0700142	0.0695449	0.071295	0.0813497	0.10146	0.108649
																											65.4923	0.0692655	0.0692708	0.071521	0.0820804	0.100272	0.107251
																											65.7423	0.0685167	0.0689967	0.0720085	0.0828111	0.0990842	0.105957
																											65.9923	0.0685697	0.0687059	0.0726615	0.0835418	0.0985499	0.104663
																											66.2422	0.0688941	0.0684069	0.0733145	0.0823675	0.0981203	0.103369
																											66.4922	0.0692186	0.0681079	0.0739674	0.0807801	0.0976906	0.102377
																											66.7422	0.069543	0.0678089	0.0731125	0.0791928	0.0971617	0.101387
																											66.9921	0.0693842	0.0678476	0.0718066	0.0776054	0.0944324	0.100398
																											67.2421	0.0691596	0.0679722	0.0705007	0.0767926	0.091703	0.099692
																											67.4921	0.068935	0.0680968	0.0691947	0.0759863	0.0889736	0.1002
																											67.7421	0.068712	0.0682214	0.0696348	0.07518	0.0868341	0.100707
																											67.992	0.0686122	0.0681617	0.0702125	0.0743534	0.086733	0.101215
																											68.242	0.0685124	0.068087	0.0707901	0.0734211	0.0866319	0.101467
																											68.492	0.0684125	0.0680122	0.0713593	0.0724889	0.0865308	0.101315
																											68.7419	0.0682835	0.0680013	0.0718364	0.0715566	0.0869218	0.101163
																											68.9919	0.067984	0.0691724	0.0723136	0.0719341	0.0880338	0.10101
																											69.2419	0.0676845	0.0703435	0.0727908	0.0749576	0.0891457	0.0999845
																											69.4918	0.067385	0.0715146	0.0730617	0.0779812	0.0902577	0.098335
																											69.7418	0.0673715	0.0723928	0.072685	0.0810047	0.0907171	0.0966856
																											69.9918	0.0680952	0.0719194	0.0723083	0.081681	0.0907171	0.0950362
																											70.2418	0.068819	0.071446	0.0719316	0.0800181	0.0907171	0.0946739
																											70.4917	0.0695428	0.0709725	0.0719054	0.0783551	0.0907171	0.0946739
																											70.7417	0.0699782	0.0708259	0.0724076	0.0766922	0.0899212	0.0946739
																											70.9917	0.0700032	0.0714239	0.0729099	0.0760937	0.088885	0.0946739
																											71.2416	0.0700282	0.0720219	0.0734122	0.0760181	0.0878489	0.0946243
																											71.4916	0.0700531	0.07262	0.0732024	0.0759426	0.0868127	0.0945735
																											71.7416	0.0698466	0.0722171	0.0724238	0.075867	0.0872401	0.0945228
																											71.9916	0.0694473	0.0704978	0.0716453	0.0761937	0.0877455	0.0946179
																											72.2415	0.0690479	0.0687785	0.0708668	0.0765968	0.088251	0.0954045
																											72.4915	0.0686486	0.0670592	0.0704106	0.077	0.0885188	0.0961912
																											72.7415	0.0685034	0.0661057	0.0700842	0.077398	0.0872047	0.0969778
																											72.9914	0.0684784	0.0657569	0.0697577	0.0772972	0.0858905	0.0975291
																											73.2414	0.0684535	0.065408	0.0694312	0.0771964	0.0845764	0.0976813
																											73.4914	0.0684285	0.0650592	0.0696731	0.0770956	0.0833883	0.0978336
																											73.7413	0.0684036	0.06524	0.0699996	0.0768408	0.0824785	0.0979858
																											73.9913	0.0683786	0.0656636	0.0703261	0.0758833	0.0815687	0.0970284
																											74.2413	0.0683537	0.0660872	0.0706414	0.0749258	0.080659	0.0952267
																											74.4913	0.0683287	0.0665108	0.0705661	0.0739684	0.0808581	0.093425
																											74.7412	0.0680915	0.0671572	0.0704907	0.0736276	0.0821976	0.0916233
																											74.9912	0.0678419	0.0678549	0.0704154	0.0744339	0.083537	0.0924224
																											75.2412	0.0675923	0.0685525	0.0705026	0.0752402	0.0848764	0.094021
																											75.4911	0.0673817	0.0692502	0.0713063	0.0760465	0.0849889	0.0956197
																											75.7411	0.0676313	0.069667	0.0721099	0.0763554	0.0845087	0.0972184
																											75.9911	0.0678809	0.0700657	0.0729136	0.0762042	0.0840285	0.0967427
																											76.2411	0.0681304	0.0704643	0.0732875	0.0760531	0.0835484	0.0961844
																											76.491	0.0685486	0.0708183	0.0728355	0.0759019	0.0846898	0.0956261
																											76.741	0.0695969	0.0705442	0.0723834	0.0763758	0.086105	0.0952128
																											76.991	0.0706451	0.0702701	0.0719314	0.0771317	0.0875202	0.095568
																											77.2409	0.0716933	0.069996	0.0715922	0.0778876	0.0888974	0.0959233
																											77.4909	0.0719339	0.0696496	0.0713662	0.0786435	0.0892764	0.0962786
																											77.7409	0.0706361	0.0690018	0.0711401	0.077971	0.0896555	0.0969586
																											77.9908	0.0693383	0.0683539	0.0709141	0.077064	0.0900346	0.0982274
																											78.2408	0.0680405	0.0677061	0.0708035	0.0761569	0.0902815	0.0994962
																											78.4908	0.0673265	0.0674972	0.0707533	0.0752968	0.090054	0.100765
																											78.7408	0.0672516	0.0682198	0.0707031	0.0760275	0.0898266	0.100618
																											78.9907	0.0671768	0.0689424	0.0706528	0.0767582	0.0895991	0.0993237
																											79.2407	0.0671019	0.069665	0.0714816	0.0774889	0.0893212	0.0980296
																											79.4907	0.067286	0.0702316	0.0725113	0.0781946	0.0889674	0.0967354
																											79.7406	0.0676354	0.0706054	0.073541	0.0787993	0.0886136	0.0961828
																											79.9906	0.0679848	0.0709791	0.0745706	0.079404	0.0882598	0.0958783
																											80.2406	0.0683342	0.0713529	0.0740149	0.0800087	0.0874072	0.0955738
																											80.4906	0.0685908	0.07104	0.0734122	0.0803258	0.0861942	0.0952693
																											80.7405	0.0688155	0.0702177	0.0728095	0.0801494	0.0849811	0.0978942
																											80.9905	0.0690401	0.0693954	0.0722777	0.0799731	0.0837681	0.100686
																											81.2405	0.0692647	0.0685732	0.0722274	0.0797967	0.0839795	0.103477
																											81.4904	0.0694018	0.0689387	0.0721772	0.0796068	0.0846366	0.105389
																											81.7404	0.0695266	0.0698108	0.072127	0.0794052	0.0852936	0.10204
																											81.9904	0.0696514	0.0706829	0.072127	0.0792036	0.0859507	0.09869
																											82.2404	0.069773	0.071555	0.0722526	0.0790021	0.0879184	0.0953404
																											82.4903	0.0695733	0.0703848	0.0723781	0.0795673	0.0899654	0.0935785
																											82.7403	0.0693737	0.06879	0.0725037	0.0804491	0.0920124	0.094898
																											82.9903	0.069174	0.0671953	0.0728406	0.081331	0.0935574	0.0962176
																											83.2402	0.0690136	0.0656006	0.0734434	0.0822129	0.0915609	0.0975371
																											83.4902	0.0690884	0.0662662	0.0740461	0.0826526	0.0895645	0.0982571
																											83.7402	0.0691633	0.0670386	0.0746488	0.0830305	0.087568	0.0984602
																											83.9901	0.0692382	0.067811	0.0739402	0.0834084	0.0859497	0.0986632
																											84.2401	0.0693199	0.0685407	0.072358	0.0837721	0.0851915	0.0988662
																											84.4901	0.0694198	0.0687899	0.0707759	0.0838477	0.0844334	0.0988643
																											84.7401	0.0695196	0.0690391	0.0691937	0.0839233	0.0836752	0.0987882
																											84.99	0.0696194	0.0692882	0.069818	0.0839989	0.0837041	0.0987121
																											85.24	0.0698724	0.0695634	0.0711491	0.0836643	0.0845634	0.098636
																											85.49	0.0703466	0.0699372	0.0724801	0.0818502	0.0854226	0.099788
																											85.7399	0.0708208	0.0703109	0.0738112	0.0800361	0.0862818	0.101031
																											85.9899	0.071295	0.0706847	0.0735802	0.078222	0.0871749	0.102275
																											86.2399	0.0713091	0.0712173	0.0732035	0.0765345	0.0880846	0.103327
																											86.4899	0.0709347	0.0720645	0.0728268	0.0750479	0.0889944	0.103073
																											86.7398	0.0705604	0.0729117	0.0725169	0.0735614	0.0899042	0.10282
																											86.9898	0.070186	0.0737589	0.0730694	0.0720748	0.0907496	0.102566
																											87.2398	0.0698959	0.0738225	0.0736219	0.0725374	0.0915836	0.101818
																											87.4897	0.0696464	0.0729753	0.0741744	0.0745531	0.0924176	0.100042
																											87.7397	0.0693968	0.0721281	0.0744392	0.0765688	0.0932155	0.0982653
																											87.9897	0.0691472	0.0712809	0.073736	0.0785845	0.0928617	0.096489
																											88.2396	0.0695231	0.0704337	0.0730328	0.0795205	0.0925079	0.0963006
																											88.4896	0.0700472	0.0695865	0.0723296	0.0800496	0.0921541	0.0975694
																											88.7396	0.0705713	0.0687393	0.0718496	0.0805787	0.0915918	0.0988382
																											88.9896	0.0710954	0.0678921	0.071724	0.0811078	0.0902524	0.100107
																											89.2395	0.0719484	0.0679909	0.0715984	0.0812531	0.088913	0.10216
																											89.4895	0.0728219	0.0684643	0.0714729	0.0813539	0.0875735	0.10452
																											89.7395	0.0736954	0.0689378	0.071675	0.0814547	0.0874154	0.10688
																											89.9894	0.074448	0.0694112	0.0721521	0.0814941	0.0890834	0.109239
																											90.2394	0.0736992	0.0695484	0.0726293	0.0806626	0.0907513	0.108348
																											90.4894	0.0729505	0.0696232	0.0731065	0.0798312	0.0924193	0.107155
																											90.7394	0.0722018	0.0696979	0.0733196	0.0789997	0.0928106	0.105963
																											90.9893	0.0715256	0.0697727	0.0734201	0.0784413	0.0922546	0.104884
																											91.2393	0.0711263	0.0696541	0.0735205	0.0787688	0.0916986	0.104706
																											91.4893	0.070727	0.0695295	0.073621	0.0790964	0.0911427	0.104528
																											91.7392	0.0703277	0.0694049	0.0739801	0.0794239	0.0904722	0.104351
																											91.9892	0.0700985	0.0694085	0.0743819	0.0798127	0.0897645	0.104189
																											92.2392	0.0701983	0.0706045	0.0747837	0.0802915	0.0890569	0.104062
																											92.4891	0.0702981	0.0718005	0.075177	0.0807702	0.0883493	0.103935
																											92.7391	0.070398	0.0729966	0.0750263	0.0812489	0.0901977	0.103808
																											92.9891	0.0702967	0.0737741	0.0748757	0.0819015	0.0922195	0.104567
																											93.2391	0.0699723	0.0731013	0.074725	0.0826826	0.0942412	0.106191
																											93.489	0.0696478	0.0724286	0.0743662	0.0834637	0.0960101	0.107815
																											93.739	0.0693234	0.0717558	0.07301	0.0842448	0.0958837	0.109439
																											93.989	0.0692413	0.0710918	0.0716539	0.083881	0.0957574	0.11035
																											94.2389	0.0693162	0.0704439	0.0702977	0.0831252	0.095631	0.110959
																											94.4889	0.0693911	0.069796	0.0699025	0.0823693	0.0957162	0.111568
																											94.7389	0.069466	0.0691482	0.0714596	0.0816134	0.0962975	0.112177
																											94.9889	0.0695039	0.069167	0.0730167	0.0815028	0.0968787	0.11185
																											95.2388	0.0695288	0.0699145	0.0745738	0.0814524	0.09746	0.111419
																											95.4888	0.0695538	0.070662	0.0752256	0.081402	0.0976408	0.110987
																											95.7388	0.0695788	0.0714096	0.0749242	0.0813452	0.097388	0.110603
																											95.9887	0.0693858	0.0712983	0.0746228	0.0812192	0.0971353	0.110653
																											96.2387	0.0691612	0.0706255	0.0743215	0.0810932	0.0968826	0.110704
																											96.4887	0.0689365	0.0699527	0.0744247	0.0809673	0.0965463	0.110755
																											96.7386	0.0687157	0.06928	0.0747511	0.0810846	0.0961672	0.111133
																											96.9886	0.0690901	0.0693364	0.0750776	0.0819161	0.0957881	0.112301
																											97.2386	0.0694644	0.0696603	0.0754041	0.0827476	0.0954091	0.113468
																											97.4886	0.0698388	0.0699842	0.0754689	0.083579	0.0960096	0.114635
																											97.7385	0.0701296	0.0703081	0.0754689	0.0837803	0.096793	0.115392
																											97.9885	0.069905	0.0691774	0.0754689	0.0831252	0.0975765	0.115722
																											98.2385	0.0696804	0.067807	0.0754689	0.0824701	0.0983762	0.116052
																											98.4884	0.0694558	0.0664365	0.0764321	0.081815	0.099842	0.116381
																											98.7384	0.0692652	0.0650661	0.0774367	0.0814591	0.101308	0.11795
																											98.9884	0.0691654	0.0670104	0.0784412	0.0813079	0.102774	0.120081
																											99.2384	0.0690655	0.0690038	0.0792155	0.0811567	0.103757	0.122213
																											99.4883	0.0689657	0.0709972	0.078236	0.0810056	0.102873	0.124344
																											99.7383	0.0693821	0.0726351	0.0772566	0.0822394	0.101988	0.12578
																											99.9883	0.0705551	0.071464	0.0762771	0.0839023	0.101104	0.127125
																											100.238	0.0717281	0.0702929	0.0757645	0.0855653	0.100824	0.12847
																											100.488	0.0729011	0.0691218	0.0764928	0.0872282	0.101507	0.129632
																											100.738	0.0729448	0.0685825	0.0772211	0.0879036	0.102189	0.128718
																											100.988	0.0720213	0.0700526	0.0779494	0.0885083	0.102871	0.127805
																											101.238	0.0710979	0.0715228	0.0778775	0.089113	0.1044	0.126891
																											101.488	0.0701745	0.0729929	0.0767473	0.0895491	0.106574	0.126641
																											101.738	0.0694187	0.0737788	0.0756172	0.0885161	0.108747	0.128113
																											101.988	0.0687449	0.0733801	0.0744871	0.087483	0.11092	0.129585
																											102.238	0.068071	0.0729814	0.0749366	0.08645	0.11035	0.131056
																											102.488	0.0673972	0.0725827	0.0764937	0.0858498	0.108859	0.133372
																											102.738	0.0681697	0.0726509	0.0780507	0.0864042	0.107368	0.13662
																											102.988	0.0692928	0.0731991	0.0796078	0.0869585	0.105877	0.139868
																											103.238	0.0704159	0.0737473	0.0802667	0.0875128	0.107582	0.143116
																											103.488	0.071539	0.0742955	0.0806183	0.0878553	0.109528	0.143961
																											103.738	0.0715852	0.0741331	0.0809699	0.0879309	0.111474	0.143631
																											103.988	0.0715602	0.073535	0.0813215	0.0880065	0.11324	0.143301
																											104.238	0.0715352	0.072937	0.081945	0.088082	0.113568	0.142971
																											104.488	0.0714837	0.072339	0.082598	0.0883428	0.113897	0.147601
																											104.738	0.0710843	0.0728762	0.083251	0.0887207	0.114225	0.152981
																											104.988	0.070685	0.0737981	0.0838142	0.0890986	0.114791	0.158361
																											105.238	0.0702857	0.0747201	0.0829603	0.0894766	0.115928	0.163209
																											105.488	0.0699068	0.075642	0.0821064	0.0908988	0.117065	0.160494
																											105.738	0.0696073	0.0757802	0.0812525	0.0926121	0.118202	0.157779
																											105.988	0.0693078	0.0758051	0.0804585	0.0943255	0.119495	0.155063
																											106.238	0.0690083	0.07583	0.0798809	0.0960388	0.120961	0.15384
																											106.488	0.0689698	0.0758549	0.0793033	0.0961934	0.122427	0.156809
																											106.737	0.069444	0.0758798	0.0787257	0.096269	0.123893	0.159778
																											106.987	0.0699182	0.0759048	0.0788056	0.0963446	0.125259	0.162747
																											107.237	0.0703924	0.0759297	0.079986	0.0964171	0.126573	0.166148
																											107.487	0.0708783	0.0759133	0.0811664	0.0964675	0.127887	0.170056
																											107.737	0.0713775	0.0756143	0.0823467	0.0965179	0.129201	0.173964
																											107.987	0.0718766	0.0753152	0.0826197	0.0965683	0.129078	0.177871
																											108.237	0.0723758	0.0750162	0.0820923	0.0973893	0.128674	0.178515
																											108.487	0.0729201	0.0748504	0.0815649	0.100085	0.12827	0.177449
																											108.737	0.0734941	0.0750747	0.0810375	0.102781	0.127884	0.176383
																											108.987	0.0740681	0.0752989	0.0817033	0.105477	0.128541	0.175318
																											109.237	0.0746421	0.0755232	0.0829088	0.106675	0.129198	0.180985
																											109.487	0.073966	0.07589	0.0841143	0.10612	0.129855	0.187812
																											109.737	0.0728429	0.076488	0.0853198	0.105566	0.130688	0.194638
																											109.987	0.0717199	0.077086	0.085973	0.105012	0.13223	0.201129
																											110.237	0.0705968	0.077684	0.0865255	0.104918	0.133771	0.201282
																											110.487	0.0710583	0.0776234	0.087078	0.105095	0.135313	0.201434
																											110.737	0.0717571	0.0769257	0.0876221	0.105271	0.136249	0.201586
																											110.987	0.0724559	0.076228	0.085412	0.105448	0.136199	0.201688
																											111.237	0.0731528	0.0755304	0.083202	0.105563	0.136148	0.201637
																											111.487	0.0731777	0.0752759	0.0809919	0.105664	0.136098	0.201587
																											111.737	0.0732027	0.0752759	0.0794945	0.105765	0.137153	0.201536
																											111.987	0.0732276	0.0752759	0.0817296	0.105866	0.139074	0.204076
																											112.237	0.0731271	0.0752759	0.0839648	0.106773	0.140995	0.209862
																											112.487	0.0722286	0.0755797	0.0861999	0.107706	0.142915	0.215648
																											112.737	0.0713301	0.0759784	0.0880204	0.108638	0.144724	0.221433
																											112.987	0.0704317	0.0763771	0.0889496	0.109327	0.146493	0.223885
																											113.237	0.0698689	0.0767757	0.0898788	0.10852	0.148262	0.224469
																											113.487	0.0702183	0.076244	0.0908081	0.107714	0.150031	0.225053
																											113.737	0.0705677	0.0755962	0.0914034	0.106908	0.150189	0.225636
																											113.987	0.0709171	0.0749483	0.0916295	0.107116	0.150214	0.227857
																											114.237	0.0710257	0.074312	0.0918555	0.109586	0.15024	0.230395
																											114.487	0.0707761	0.0743867	0.0920815	0.112055	0.150562	0.232932
																											114.737	0.0705265	0.0744615	0.091625	0.114524	0.153417	0.235395
																											114.987	0.070277	0.0745362	0.0907711	0.115616	0.156273	0.235776
																											115.236	0.0706018	0.0746288	0.0899172	0.115213	0.159129	0.236156
																											115.486	0.0714254	0.0748281	0.0890633	0.114809	0.160878	0.236537
																											115.736	0.072249	0.0750275	0.0903106	0.114406	0.159867	0.23673
																											115.986	0.0730726	0.0752268	0.0921188	0.114788	0.158857	0.236298
																											116.236	0.0733457	0.0755404	0.0939271	0.115595	0.157846	0.235867
																											116.486	0.0733457	0.0761634	0.0957353	0.116401	0.157803	0.235435
																											116.736	0.0733457	0.0767863	0.0970681	0.117207	0.158865	0.236841
																											116.986	0.0733457	0.0774092	0.098374	0.116858	0.159926	0.240698
																											117.236	0.0734457	0.0781903	0.0996799	0.116253	0.160988	0.244556
																											117.486	0.0735705	0.0792119	0.100551	0.115648	0.161541	0.248413
																											117.736	0.0736953	0.0802335	0.0976625	0.115044	0.161819	0.249652
																											117.986	0.0738201	0.0812552	0.0947744	0.115211	0.162097	0.249322
																											118.236	0.0742248	0.0809069	0.0918862	0.115388	0.162375	0.248992
																											118.486	0.074649	0.0793122	0.0898831	0.115564	0.163177	0.248662
																											118.736	0.0750733	0.0777174	0.0903854	0.115972	0.164087	0.248833
																											118.986	0.075425	0.0761227	0.0908877	0.11761	0.164997	0.249112
																											119.236	0.0747761	0.0763434	0.0913899	0.119248	0.165881	0.249391
																											119.486	0.0741272	0.0775395	0.0919027	0.120886	0.164491	0.249668
																											119.736	0.0734783	0.0787355	0.0924301	0.122027	0.163101	0.24982
																											119.986	0.0729697	0.0799315	0.0929575	0.122153	0.161711	0.249972
																											120.236	0.0730196	0.0802171	0.0934849	0.122279	0.160861	0.250125
																											120.486	0.0730695	0.080242	0.0941569	0.122405	0.162276	0.249981
																											120.736	0.0731194	0.0802669	0.0949354	0.122481	0.163691	0.248763
																											120.986	0.073361	0.0802919	0.0957139	0.122506	0.165106	0.247545
																											121.236	0.0739849	0.079438	0.0964925	0.122531	0.165615	0.246327
																											121.486	0.0746089	0.0784911	0.0968477	0.122556	0.164604	0.244564
																											121.736	0.0752328	0.0775443	0.0970487	0.122565	0.163594	0.242026
																											121.986	0.0756936	0.0766495	0.0972496	0.122565	0.162583	0.239489
																											122.236	0.0759681	0.0773721	0.0974505	0.122565	0.161866	0.236951
																											122.486	0.0762426	0.0780947	0.0962879	0.122565	0.161386	0.235837
																											122.736	0.0765172	0.0788174	0.0949569	0.122691	0.160906	0.235634
																											122.986	0.0758931	0.0793942	0.0936258	0.122842	0.160426	0.235431
																											123.236	0.0746702	0.0791948	0.0923209	0.122994	0.160039	0.235228
																											123.486	0.0734473	0.0789955	0.0915424	0.123129	0.159685	0.234206
																											123.735	0.0722244	0.0787961	0.0907638	0.121113	0.159331	0.232988
																											123.985	0.0722824	0.0786607	0.0899853	0.119097	0.158977	0.23177
																											124.235	0.0728065	0.0786856	0.0896176	0.117081	0.157928	0.230542
																											124.485	0.0733306	0.0787106	0.0908482	0.115503	0.156816	0.226583
																											124.735	0.0738547	0.0787355	0.0920788	0.115957	0.155704	0.222625
																											124.985	0.0748112	0.0796843	0.0933094	0.11641	0.154644	0.218666
																											125.235	0.0758344	0.0819517	0.0937859	0.116864	0.154063	0.214952
																											125.485	0.0768577	0.0842192	0.0929321	0.116749	0.153482	0.212211
																											125.735	0.0778809	0.0864867	0.0920782	0.115565	0.152901	0.20947
																											125.985	0.0780811	0.0866998	0.0912243	0.114381	0.152439	0.20673
																											126.235	0.0782808	0.0851549	0.0914913	0.113197	0.152288	0.203616
																											126.485	0.0784804	0.0836101	0.0927973	0.113015	0.152136	0.199937
																											126.735	0.0784123	0.0820652	0.0941032	0.113771	0.151985	0.196257
																											126.985	0.0765904	0.0809848	0.0954091	0.114527	0.149946	0.192578
																											127.235	0.0747685	0.0801376	0.0948469	0.115283	0.1457	0.189743
																											127.485	0.0729466	0.0792904	0.0933903	0.114257	0.141455	0.187484
																											127.735	0.072278	0.0784432	0.0919337	0.112417	0.137209	0.185226
																											127.985	0.0747987	0.0790774	0.0904771	0.110578	0.136387	0.182967
																											128.235	0.0773194	0.080099	0.0901927	0.108739	0.137474	0.179805
																											128.485	0.0798401	0.0811207	0.0901424	0.108021	0.138561	0.176405
																											128.735	0.0812464	0.0821423	0.0900922	0.107492	0.139647	0.173004
																											128.985	0.0809718	0.0813307	0.090042	0.106963	0.138216	0.169604
																											129.235	0.0806973	0.080359	0.0903898	0.106445	0.136245	0.170742
																											129.485	0.0804228	0.0793872	0.0907414	0.106344	0.134274	0.171935
																											129.735	0.0804137	0.0784907	0.091093	0.106244	0.132308	0.173128
																											129.985	0.0806383	0.0791386	0.0914967	0.106143	0.131398	0.173315
																											130.235	0.0808629	0.0797865	0.0921999	0.106234	0.130488	0.169078
																											130.485	0.0810875	0.0804343	0.0929031	0.107116	0.129578	0.16484
																											130.735	0.0812292	0.0809525	0.0936063	0.107998	0.128659	0.160602
																											130.985	0.081329	0.0808528	0.0935813	0.10888	0.127699	0.157731
																											131.235	0.0814289	0.0807532	0.0918986	0.109421	0.126738	0.157071
																											131.485	0.0815287	0.0806535	0.090216	0.109371	0.125778	0.156411
																											131.735	0.0824251	0.080928	0.0885333	0.10932	0.125532	0.155751
																											131.985	0.0835233	0.0820742	0.0875824	0.10927	0.126518	0.154769
																											132.234	0.0846214	0.0832204	0.0874819	0.108464	0.127503	0.153551
																											132.484	0.0857195	0.0843666	0.0873815	0.107003	0.128489	0.152332
																											132.734	0.0862599	0.0858322	0.087281	0.105541	0.128407	0.151114
																											132.984	0.0867591	0.0877259	0.0878498	0.10408	0.127447	0.148125
																											133.234	0.0872582	0.0896197	0.0888292	0.104484	0.126487	0.144623
																											133.484	0.0876612	0.0915134	0.0898087	0.105668	0.125526	0.141121
																											133.734	0.0866629	0.0920125	0.0907881	0.106852	0.124861	0.137619
																											133.984	0.0856646	0.0913896	0.0902846	0.108037	0.124305	0.137745
																											134.234	0.0846664	0.0907666	0.0893554	0.10684	0.123749	0.137974
																											134.484	0.084126	0.0901437	0.0884262	0.105303	0.123193	0.138202
																											134.734	0.0854488	0.0896056	0.0874969	0.103766	0.123903	0.13819
																											134.984	0.0867715	0.0891072	0.0901339	0.102428	0.124737	0.136997
																											135.234	0.0880942	0.0886089	0.093022	0.105351	0.125571	0.135804
																											135.484	0.0888397	0.0881105	0.0959102	0.108274	0.126077	0.134612
																											135.734	0.0884155	0.0882967	0.0984102	0.111197	0.123348	0.133633
																											135.984	0.0879912	0.0886456	0.097054	0.11332	0.120618	0.133024
																											136.234	0.0875669	0.0889944	0.0956978	0.112514	0.117889	0.132415
																											136.484	0.0876863	0.0893432	0.0943417	0.111707	0.116417	0.131806
																											136.734	0.0884351	0.0901114	0.0938287	0.110901	0.118287	0.131154
																											136.984	0.0891838	0.0909088	0.0958629	0.110056	0.120157	0.130469
																											137.234	0.0899325	0.0917061	0.0978972	0.109149	0.122027	0.129783
																											137.484	0.090309	0.0924942	0.0999314	0.108242	0.122714	0.129098
																											137.734	0.0904338	0.0931421	0.100865	0.107335	0.121981	0.127796
																											137.984	0.0905585	0.0937899	0.100187	0.107042	0.121248	0.126299
																											138.234	0.0906833	0.0944378	0.0995085	0.107244	0.120515	0.124801
																											138.484	0.0923379	0.0951938	0.0988304	0.107445	0.119782	0.123304
																											138.734	0.0945591	0.0964147	0.0985766	0.107647	0.11905	0.12545
																											138.984	0.0967803	0.0976357	0.0986519	0.108906	0.118317	0.12776
																											139.234	0.0990015	0.0988567	0.0987273	0.110569	0.117584	0.130069
																											139.484	0.0987679	0.0995271	0.0988026	0.112232	0.119783	0.132065
																											139.734	0.098144	0.0990038	0.099276	0.113895	0.122638	0.132344
																											139.984	0.09752	0.0984806	0.0999039	0.115197	0.125494	0.132624
																											140.234	0.0968961	0.0979573	0.100532	0.116457	0.12835	0.132903
																											140.484	0.098882	0.098239	0.10116	0.117717	0.128885	0.132318
																											140.733	0.100879	0.0995347	0.103308	0.118969	0.129415	0.130136
																											140.983	0.102875	0.10083	0.105669	0.120103	0.129946	0.127953
																											141.233	0.104334	0.102126	0.10803	0.121237	0.130078	0.125771
																											141.483	0.102163	0.102897	0.110246	0.12237	0.128385	0.124965
																											141.733	0.0999914	0.103271	0.108463	0.123322	0.126691	0.125295
																											141.983	0.0978201	0.103644	0.10668	0.123675	0.124998	0.125625
																											142.233	0.0968395	0.104018	0.104897	0.124028	0.124371	0.125955
																											142.483	0.0992104	0.105711	0.103799	0.12438	0.125635	0.127948
																											142.733	0.101581	0.107978	0.105582	0.125027	0.126899	0.13051
																											142.983	0.103952	0.110246	0.107365	0.126111	0.128162	0.133073
																											143.233	0.105386	0.112513	0.109148	0.127194	0.129138	0.135636
																											143.483	0.105386	0.111416	0.110264	0.128278	0.129871	0.135977
																											143.733	0.105386	0.109597	0.110139	0.127818	0.130604	0.13618
																											143.983	0.105386	0.107778	0.110013	0.126205	0.131337	0.136383
																											144.233	0.105386	0.105959	0.109887	0.124593	0.132782	0.13666
																											144.483	0.105386	0.106153	0.110589	0.12298	0.134501	0.137396
																											144.733	0.105386	0.106452	0.112096	0.124341	0.136219	0.138132
																											144.983	0.105386	0.106751	0.113603	0.126735	0.137938	0.138868
																											145.233	0.106459	0.107031	0.11511	0.129128	0.138377	0.138999
																											145.483	0.108081	0.107081	0.115783	0.131522	0.13868	0.137934
																											145.733	0.109704	0.10713	0.116034	0.134605	0.138983	0.136868
																											145.983	0.111326	0.10718	0.116285	0.137754	0.139362	0.135802
																											146.233	0.111223	0.107022	0.116536	0.140904	0.14055	0.136128
																											146.483	0.110674	0.10605	0.116602	0.143809	0.141738	0.137675
																											146.733	0.110125	0.105078	0.116627	0.14396	0.142925	0.139223
																											146.983	0.109576	0.104106	0.116652	0.144111	0.144295	0.140771
																											147.233	0.111157	0.104149	0.116677	0.144262	0.146165	0.141598
																											147.483	0.112904	0.106242	0.116481	0.144622	0.148035	0.142156
																											147.733	0.114651	0.108335	0.11628	0.145605	0.149906	0.142714
																											147.983	0.116216	0.110428	0.116079	0.146588	0.151504	0.143272
																											148.233	0.114968	0.111893	0.115977	0.14757	0.152768	0.145006
																											148.483	0.11372	0.112616	0.116504	0.14781	0.154031	0.146833
																											148.733	0.112472	0.113339	0.117032	0.147029	0.155295	0.14866
																											148.983	0.111515	0.114061	0.117559	0.146248	0.157942	0.150309
																											149.232	0.111764	0.11442	0.118624	0.145467	0.161404	0.15069
																											149.482	0.112014	0.114519	0.120984	0.146532	0.164866	0.15107
																											149.732	0.112263	0.114619	0.123345	0.148875	0.168329	0.151451
																											149.982	0.112007	0.114719	0.125706	0.151219	0.168493	0.152262
																											150.232	0.110709	0.115084	0.127693	0.153562	0.167887	0.153987
																											150.482	0.109411	0.115558	0.129225	0.155867	0.16728	0.155713
																											150.732	0.108114	0.116031	0.130757	0.15816	0.166673	0.157439
																											150.982	0.10793	0.116505	0.132289	0.160452	0.170528	0.158508
																											151.232	0.109053	0.116581	0.13405	0.162745	0.17442	0.158965
																											151.482	0.110176	0.116581	0.135959	0.164382	0.178312	0.159422
																											151.732	0.111299	0.116581	0.137867	0.165969	0.181872	0.159879
																											151.982	0.111593	0.116581	0.139776	0.167556	0.183843	0.16077
																											152.232	0.111318	0.117856	0.139803	0.169311	0.185814	0.161836
																											152.482	0.111044	0.119177	0.13925	0.172561	0.187785	0.162902
																											152.732	0.110769	0.120497	0.138698	0.175811	0.189434	0.163968
																											152.982	0.109552	0.121728	0.138145	0.179061	0.190496	0.167298
																											153.232	0.10798	0.122077	0.14058	0.18206	0.191557	0.17085
																											153.482	0.106408	0.122426	0.143267	0.184378	0.192618	0.174403
																											153.732	0.104835	0.122775	0.145954	0.186696	0.194641	0.177937
																											153.982	0.105601	0.12343	0.148681	0.189014	0.197496	0.181312
																											154.232	0.106749	0.125174	0.15187	0.192895	0.200352	0.184687
																											154.482	0.107897	0.126918	0.15506	0.198765	0.203208	0.188062
																											154.732	0.109045	0.128662	0.158249	0.204636	0.206915	0.191004
																											154.982	0.107964	0.129846	0.161112	0.210507	0.210958	0.192958
																											155.232	0.106866	0.12997	0.162921	0.216715	0.215002	0.194912
																											155.482	0.105767	0.130095	0.164729	0.22314	0.219045	0.196866
																											155.732	0.104694	0.130219	0.166537	0.229566	0.224609	0.201301
																											155.982	0.103796	0.13203	0.168869	0.235991	0.230346	0.208203
																											156.232	0.102897	0.135718	0.172008	0.240354	0.236083	0.215105
																											156.482	0.101999	0.139405	0.175148	0.244133	0.241874	0.222007
																											156.732	0.10123	0.143093	0.178287	0.247913	0.248293	0.225171
																											156.982	0.10083	0.144165	0.18108	0.251692	0.254712	0.226719
																											157.232	0.100431	0.143492	0.183592	0.258078	0.261131	0.228267
																											157.482	0.100032	0.142819	0.186103	0.264604	0.266964	0.229815
																											157.731	0.0997692	0.142146	0.188615	0.27113	0.271134	0.231954
																											157.981	0.0997193	0.14323	0.192869	0.277811	0.275304	0.234161
																											158.231	0.0996694	0.144975	0.197841	0.285647	0.279474	0.236369
																											158.481	0.0996195	0.146719	0.202814	0.293483	0.285374	0.238602
																											158.731	0.0991635	0.148463	0.207787	0.301319	0.293461	0.241089
																											158.981	0.0983399	0.148973	0.207783	0.308886	0.301548	0.243576
																											159.231	0.0975163	0.149272	0.207004	0.31579	0.309635	0.246063
																											159.481	0.0966927	0.149571	0.206225	0.322694	0.315959	0.250339
																											159.731	0.0966245	0.14987	0.205631	0.329598	0.321215	0.259017
																											159.981	0.0969489	0.153591	0.213015	0.336166	0.326472	0.267696
																											160.231	0.0972734	0.157378	0.220398	0.342339	0.331728	0.276374
																											160.481	0.0975978	0.161165	0.227782	0.348513	0.338346	0.282292
																											160.731	0.0966587	0.164687	0.234565	0.354686	0.345296	0.285286
																											160.981	0.0953859	0.166008	0.238608	0.360669	0.352246	0.28828
																											161.231	0.094113	0.167329	0.242652	0.366539	0.359196	0.291275
																											161.481	0.0928402	0.168649	0.246695	0.37241	0.369881	0.296365
																											161.731	0.0926053	0.170221	0.251703	0.378281	0.380621	0.30243
																											161.981	0.0924556	0.172613	0.25861	0.390947	0.391362	0.308495
																											162.231	0.0923058	0.175005	0.265516	0.405334	0.402389	0.31456
																											162.481	0.0921818	0.177397	0.272423	0.419721	0.414848	0.322232
																											162.731	0.0924813	0.180474	0.28026	0.434108	0.427307	0.330124
																											162.981	0.0927808	0.18476	0.28905	0.445008	0.439766	0.338016
																											163.231	0.0930803	0.189046	0.29784	0.455792	0.451073	0.345964
																											163.481	0.0930662	0.193331	0.30663	0.466576	0.460222	0.354592
																											163.731	0.0917185	0.197556	0.317482	0.479292	0.46937	0.36322
																											163.981	0.0903708	0.201718	0.329436	0.504135	0.478519	0.371848
																											164.231	0.0890231	0.205879	0.34139	0.528979	0.495194	0.381509
																											164.481	0.0883455	0.21004	0.353345	0.553822	0.518571	0.393918
																											164.731	0.0890693	0.215918	0.366802	0.581049	0.541947	0.406327
																											164.981	0.089793	0.22287	0.380615	0.613653	0.565324	0.418736
																											165.231	0.0905168	0.229822	0.394428	0.646257	0.589813	0.433472
																											165.481	0.0903973	0.236774	0.408241	0.678861	0.614757	0.450829
																											165.731	0.0892742	0.243356	0.422733	0.707512	0.6397	0.468186
																											165.981	0.0881511	0.24981	0.437249	0.731826	0.664643	0.485543
																											166.23	0.087028	0.256264	0.451765	0.75614	0.687559	0.505034
																											166.48	0.0870529	0.262717	0.467374	0.780455	0.710228	0.525588
																											166.73	0.0878765	0.269712	0.490755	0.814578	0.732897	0.546143
																											166.98	0.0887001	0.276789	0.514136	0.85406	0.756104	0.566698
																											167.23	0.0895237	0.283865	0.537518	0.893543	0.786178	0.586353
																											167.48	0.0894994	0.290942	0.558856	0.933025	0.816252	0.605867
																											167.73	0.08915	0.295313	0.574954	0.96827	0.846325	0.625381
																											167.98	0.0888006	0.299674	0.591052	1.00256	0.876386	0.644891
																											168.23	0.0884512	0.304034	0.60715	1.03685	0.906409	0.664329
																											168.48	0.086393	0.308358	0.622732	1.07115	0.936432	0.683767
																											168.73	0.084047	0.31242	0.637649	1.09356	0.966455	0.703205
																											168.98	0.081701	0.316481	0.652567	1.11581	0.991067	0.720686
																											169.23	0.079355	0.320543	0.667485	1.13806	1.00866	0.732537
																											169.48	0.0815013	0.323801	0.677471	1.15937	1.02625	0.744387
																											169.73	0.0836975	0.324649	0.684101	1.17559	1.04383	0.756238
																											169.98	0.0858938	0.325496	0.690731	1.19182	1.06329	0.768008
																											170.23	0.0877457	0.326343	0.697362	1.20805	1.08392	0.779681
																											170.48	0.0871217	0.325388	0.703425	1.21976	1.10454	0.791354
																											170.73	0.0864978	0.321451	0.709302	1.22213	1.12516	0.803027
																											170.98	0.0858739	0.317514	0.715178	1.22449	1.12891	0.803272
																											171.23	0.0853964	0.313577	0.721055	1.22686	1.12838	0.79741
																											171.48	0.0853465	0.308046	0.71382	1.22056	1.12785	0.791548
																											171.73	0.0852966	0.300945	0.705281	1.20541	1.12732	0.785687
																											171.98	0.0852467	0.293843	0.696743	1.19027	1.11471	0.780191
																											172.23	0.0850514	0.286742	0.688122	1.17513	1.10185	0.77476
																											172.48	0.0846271	0.281997	0.678352	1.15568	1.08899	0.76933
																											172.73	0.0842028	0.278633	0.668583	1.13406	1.07494	0.763229
																											172.98	0.0837786	0.275269	0.658813	1.11244	1.05473	0.743055
																											173.23	0.0833413	0.271905	0.647536	1.09082	1.03451	0.722881
																											173.48	0.082892	0.264767	0.631036	1.06022	1.01429	0.702707
																											173.73	0.0824428	0.25642	0.614536	1.02784	0.992116	0.683062
																											173.98	0.0819936	0.248072	0.598036	0.995464	0.966161	0.66507
																											174.23	0.0820834	0.239725	0.579066	0.963071	0.940207	0.647079
																											174.48	0.0824578	0.233934	0.556086	0.927191	0.914253	0.629087
																											174.729	0.0828321	0.228477	0.533107	0.891312	0.886912	0.608654
																											174.979	0.0832065	0.22302	0.510127	0.855432	0.858304	0.585105
																											175.229	0.0838364	0.217586	0.491773	0.821699	0.829696	0.561556
																											175.479	0.0845352	0.214197	0.477383	0.798115	0.801088	0.538007
																											175.729	0.085234	0.210809	0.462993	0.774532	0.768816	0.520884
																											175.979	0.0859328	0.20742	0.448602	0.750948	0.735002	0.507434
																											176.229	0.0857354	0.203418	0.433618	0.724051	0.701189	0.493985
																											176.479	0.0854609	0.195594	0.418373	0.690842	0.667375	0.480536
																											176.729	0.0851864	0.18777	0.403129	0.657633	0.644141	0.465395
																											176.979	0.0849629	0.179946	0.387885	0.624425	0.622281	0.449916
																											177.229	0.0856367	0.173199	0.374461	0.596021	0.600421	0.434437
																											177.479	0.0863106	0.169436	0.361352	0.572161	0.57874	0.418961
																											177.729	0.0869844	0.165674	0.348242	0.5483	0.559584	0.403609
																											177.979	0.0872151	0.161911	0.335133	0.524439	0.540427	0.388256
																											178.229	0.085518	0.158871	0.322099	0.504127	0.521271	0.372904
																											178.479	0.0838209	0.156953	0.309065	0.485457	0.501984	0.359273
																											178.729	0.0821238	0.155034	0.296031	0.466787	0.482297	0.351508
																											178.979	0.0813771	0.153115	0.28412	0.448116	0.46261	0.343743
																											179.229	0.08265	0.150873	0.277791	0.431016	0.442923	0.335978
																											179.479	0.0839228	0.148332	0.271462	0.414185	0.427333	0.327825
																											179.729	0.0851956	0.14579	0.265133	0.397354	0.417199	0.319147
																											179.979	0.0855185	0.143249	0.258584	0.380754	0.407065	0.310468
																											180.229	0.0846949	0.141866	0.251577	0.37385	0.396931	0.30179
																											180.479	0.0838713	0.141118	0.244571	0.366947	0.383898	0.296245
																											180.729	0.0830477	0.140371	0.237564	0.360043	0.369013	0.292617
																											180.979	0.0824582	0.139623	0.233147	0.352293	0.354128	0.288988
																											181.229	0.0820339	0.138279	0.231515	0.341005	0.339243	0.285359
																											181.479	0.0816097	0.136759	0.229883	0.329717	0.329977	0.280506
																											181.729	0.0811854	0.135239	0.22825	0.318429	0.322193	0.27538
																											181.979	0.0818203	0.133719	0.223423	0.308896	0.314409	0.270254
																											182.229	0.0828685	0.13119	0.216793	0.302446	0.306625	0.265115
																											182.479	0.0839167	0.128549	0.210163	0.295996	0.299997	0.259101
																											182.729	0.084965	0.125908	0.203533	0.289546	0.293401	0.253087
																											182.979	0.0860557	0.123353	0.199743	0.283324	0.286805	0.247073
																											183.229	0.0871538	0.123976	0.196679	0.277302	0.280232	0.241445
																											183.478	0.088252	0.124599	0.193615	0.27128	0.273788	0.237258
																											183.728	0.0893501	0.125222	0.190551	0.265258	0.267344	0.233071
																											183.978	0.0897349	0.125543	0.187822	0.25821	0.260899	0.228884
																											184.228	0.0901093	0.124197	0.18511	0.250726	0.255234	0.224676
																											184.478	0.0904836	0.122852	0.182398	0.243243	0.251114	0.220439
																											184.728	0.0907247	0.121506	0.179596	0.23576	0.246995	0.216201
																											184.978	0.089976	0.119979	0.17608	0.228848	0.242876	0.211963
																											185.228	0.0892273	0.117986	0.172564	0.22202	0.238235	0.207802
																											185.478	0.0884786	0.115992	0.169048	0.215191	0.233104	0.203691
																											185.728	0.0879875	0.113999	0.165223	0.208485	0.227974	0.19958
																											185.978	0.088262	0.112381	0.160551	0.204554	0.222844	0.195469
																											186.228	0.0885365	0.111309	0.15588	0.200623	0.218683	0.193679
																											186.478	0.088811	0.110238	0.151209	0.196693	0.214943	0.192461
																											186.728	0.0889895	0.109167	0.147852	0.192725	0.211203	0.191243
																											186.978	0.0890145	0.108667	0.14627	0.188618	0.207462	0.190025
																											187.228	0.0890394	0.108667	0.144688	0.184511	0.20088	0.185384
																											187.478	0.0890644	0.108667	0.143105	0.180404	0.193905	0.18074
																											187.728	0.0891411	0.108667	0.142489	0.177565	0.18693	0.176097
																											187.978	0.0892659	0.108239	0.142564	0.176784	0.180442	0.17191
																											188.228	0.0893906	0.107591	0.14264	0.176003	0.181605	0.169601
																											188.478	0.0895154	0.106943	0.142715	0.175222	0.182767	0.167292
																											188.728	0.089169	0.106296	0.139575	0.171997	0.18393	0.164982
																											188.978	0.08857	0.106688	0.135306	0.166781	0.184337	0.163032
																											189.228	0.0879711	0.107361	0.131037	0.161566	0.182365	0.161636
																											189.478	0.0873721	0.108034	0.126767	0.15635	0.180394	0.160241
																											189.728	0.0876929	0.108707	0.126013	0.154077	0.178423	0.158845
																											189.978	0.0882669	0.106325	0.125661	0.152943	0.17643	0.158781
																											190.228	0.088841	0.103658	0.12531	0.151809	0.174409	0.159644
																											190.478	0.089415	0.100992	0.124994	0.150676	0.172387	0.160507
																											190.728	0.0890962	0.0984731	0.125295	0.149699	0.170365	0.161369
																											190.978	0.0886969	0.0993203	0.125596	0.148741	0.169716	0.161574
																											191.228	0.0882976	0.100167	0.125898	0.147784	0.169969	0.161599
																											191.478	0.0879259	0.101015	0.125492	0.146836	0.170222	0.161624
																											191.728	0.0880756	0.101656	0.122453	0.146029	0.170474	0.16165
																											191.977	0.0882254	0.101282	0.119414	0.145223	0.170687	0.165044
																											192.227	0.0883751	0.100908	0.116376	0.144417	0.17089	0.168495
																											192.477	0.0886622	0.100535	0.114717	0.144243	0.171092	0.171947
																											192.727	0.0895607	0.100301	0.115421	0.146183	0.171294	0.175036
																											192.977	0.0904592	0.1004	0.116124	0.148123	0.169006	0.176482
																											193.227	0.0913576	0.1005	0.116827	0.150063	0.16663	0.177929
																											193.477	0.0922719	0.1006	0.116539	0.150744	0.164255	0.179375
																											193.727	0.0932203	0.100773	0.115359	0.149534	0.163152	0.180439
																											193.977	0.0941686	0.101047	0.114178	0.148325	0.16942	0.18087
																											194.227	0.095117	0.101321	0.112998	0.147115	0.175687	0.181302
																											194.477	0.0954706	0.101595	0.113946	0.146537	0.181955	0.181733
																											194.727	0.0950962	0.101267	0.11588	0.146437	0.185042	0.18215
																											194.977	0.0947219	0.100445	0.117813	0.146336	0.18163	0.182556
																											195.227	0.0943475	0.0996226	0.119747	0.146235	0.178219	0.182962
																											195.477	0.094235	0.0988003	0.118873	0.145985	0.174807	0.183368
																											195.727	0.0943098	0.0984668	0.117467	0.145683	0.173302	0.183696
																											195.977	0.0943847	0.0983671	0.11606	0.145381	0.17363	0.184
																											196.227	0.0944596	0.0982674	0.114654	0.145078	0.173959	0.184305
																											196.477	0.0935697	0.0981677	0.116531	0.143103	0.174288	0.184609
																											196.727	0.0922968	0.0988687	0.118414	0.140962	0.173638	0.184914
																											196.977	0.091024	0.0997657	0.120298	0.13882	0.172551	0.185218
																											197.227	0.0897512	0.100663	0.121733	0.136949	0.171465	0.185523
																											197.477	0.0904489	0.10156	0.120729	0.138234	0.170378	0.185551
																											197.727	0.0914971	0.101553	0.119724	0.139519	0.169754	0.184181
																											197.977	0.0925453	0.101478	0.118719	0.140804	0.169198	0.18281
																											198.227	0.0935935	0.101403	0.117754	0.140886	0.168642	0.18144
																											198.477	0.0945927	0.101246	0.116875	0.137333	0.167913	0.178986
																											198.727	0.095591	0.0997261	0.115996	0.13378	0.164123	0.174622
																											198.977	0.0965893	0.0982062	0.115117	0.130228	0.160332	0.170257
																											199.227	0.0974755	0.0966862	0.114486	0.128584	0.156541	0.165892
																											199.477	0.0975004	0.0959136	0.114134	0.129592	0.153551	0.16279
																											199.727	0.0975254	0.0984552	0.113783	0.130599	0.153172	0.160683
																											199.977	0.0975503	0.100997	0.113431	0.131607	0.152793	0.158577
																											200.227	0.0974947	0.103538	0.113064	0.131177	0.152414	0.156471
																											200.476	0.0971952	0.104778	0.112687	0.129741	0.150857	0.154537
																											200.726	0.0968958	0.103134	0.11231	0.128305	0.147648	0.152659
																											200.976	0.0965963	0.101489	0.111934	0.126869	0.144438	0.150782
																											201.226	0.0972677	0.0998447	0.112738	0.125681	0.141229	0.148904
																											201.476	0.0995138	0.099553	0.113869	0.124572	0.140223	0.149225
																											201.726	0.10176	0.100998	0.114999	0.123464	0.140703	0.149657
																											201.976	0.104006	0.102443	0.116129	0.122355	0.141183	0.150088
																											202.226	0.104532	0.103889	0.115675	0.12134	0.141663	0.149731
																											202.476	0.103434	0.104757	0.115122	0.120332	0.141101	0.144884
																											202.726	0.102335	0.10518	0.11457	0.119324	0.140241	0.140038
																											202.976	0.101237	0.105604	0.114037	0.118535	0.139382	0.135191
																											203.226	0.102014	0.106028	0.113686	0.11977	0.138523	0.131855
																											203.476	0.103811	0.105055	0.113334	0.121004	0.137761	0.131373
																											203.726	0.105608	0.103461	0.112982	0.122239	0.137003	0.130891
																											203.976	0.107405	0.101866	0.112444	0.122982	0.136244	0.130409
																											204.226	0.106727	0.100271	0.111365	0.122377	0.13534	0.129927
																											204.476	0.105355	0.10092	0.110285	0.121773	0.133546	0.129445
																											204.726	0.103982	0.102066	0.109205	0.121168	0.131752	0.128962
																											204.976	0.102609	0.103212	0.109526	0.120475	0.129957	0.12848
																											205.226	0.102445	0.104359	0.111836	0.119669	0.129091	0.128374
																											205.476	0.102395	0.106329	0.114147	0.118862	0.130178	0.128399
																											205.726	0.102346	0.108348	0.116457	0.118056	0.131264	0.128425
																											205.976	0.102335	0.110366	0.11669	0.117464	0.132351	0.12845
																											206.226	0.103134	0.112209	0.115359	0.11701	0.132344	0.129997
																											206.476	0.103933	0.111811	0.114028	0.116557	0.131257	0.131646
																											206.726	0.104731	0.111412	0.112697	0.116103	0.13017	0.133296
																											206.976	0.1054	0.111013	0.111823	0.116746	0.129084	0.134599
																											207.226	0.105475	0.110774	0.11112	0.117703	0.128378	0.13366
																											207.476	0.105549	0.111172	0.110417	0.118661	0.127847	0.132721
																											207.726	0.105624	0.111571	0.109713	0.119618	0.127316	0.131782
																											207.976	0.105465	0.11197	0.11201	0.119645	0.126786	0.130549
																											208.226	0.104791	0.112116	0.114698	0.11962	0.127743	0.128722
																											208.476	0.104117	0.111743	0.117385	0.119595	0.128931	0.126895
																											208.726	0.103443	0.111369	0.119955	0.119596	0.130118	0.125068
																											208.975	0.102847	0.110995	0.119854	0.119798	0.131312	0.12537
																											209.225	0.102348	0.111084	0.119754	0.119999	0.132626	0.127578
																											209.475	0.101849	0.111732	0.119653	0.120201	0.13394	0.129786
																											209.725	0.10135	0.11238	0.119378	0.120712	0.135254	0.131993
																											209.975	0.102513	0.113028	0.118398	0.121997	0.136292	0.132473
																											210.225	0.104884	0.11236	0.117419	0.123282	0.136393	0.132295
																											210.475	0.107255	0.110741	0.116439	0.124567	0.136494	0.132117
																											210.725	0.109626	0.109121	0.116427	0.125841	0.136595	0.13194
																											210.975	0.111055	0.107501	0.11816	0.127101	0.136665	0.132534
																											211.225	0.112103	0.108277	0.119893	0.12836	0.13669	0.133194
																											211.475	0.113151	0.110047	0.121626	0.12962	0.136716	0.133853
																											211.725	0.114199	0.111816	0.122042	0.130313	0.136741	0.134423
																											211.975	0.115459	0.113585	0.121213	0.130665	0.136512	0.134321
																											212.225	0.116756	0.113546	0.120385	0.131018	0.136108	0.13422
																											212.475	0.118054	0.113148	0.119556	0.131371	0.135704	0.134118
																											212.725	0.119352	0.112749	0.118693	0.131083	0.135299	0.133969
																											212.975	0.119331	0.11235	0.117814	0.130629	0.134875	0.133715
																											213.225	0.119281	0.113675	0.116935	0.130176	0.134446	0.133461
																											213.475	0.119231	0.115071	0.116056	0.129722	0.134016	0.133208
																											213.725	0.119145	0.116466	0.116488	0.128661	0.133587	0.134085
																											213.975	0.118771	0.117715	0.117191	0.127577	0.134434	0.136039
																											214.225	0.118396	0.117441	0.117894	0.126494	0.135343	0.137993
																											214.475	0.118022	0.117167	0.118598	0.125624	0.136253	0.139947
																											214.725	0.117929	0.116893	0.118756	0.126128	0.137071	0.139309
																											214.975	0.118702	0.11687	0.118907	0.126632	0.137299	0.137609
																											215.225	0.119476	0.117767	0.119058	0.127136	0.137526	0.135909
																											215.475	0.12025	0.118664	0.119485	0.12787	0.137754	0.134209
																											215.725	0.120561	0.119561	0.121569	0.12913	0.13755	0.133175
																											215.975	0.120112	0.119692	0.123653	0.13039	0.136413	0.132211
																											216.225	0.119663	0.118347	0.125738	0.131649	0.135276	0.131247
																											216.475	0.119213	0.117001	0.126843	0.131989	0.134139	0.13051
																											216.725	0.119708	0.115656	0.125662	0.131309	0.134358	0.131753
																											216.975	0.121106	0.115244	0.124482	0.130629	0.13595	0.132996
																											217.225	0.122503	0.115892	0.123302	0.129948	0.137542	0.13424
																											217.474	0.123901	0.11654	0.122891	0.130096	0.139134	0.134274
																											217.724	0.12517	0.117187	0.123393	0.1307	0.138618	0.131482
																											217.974	0.126368	0.117094	0.123895	0.131305	0.137102	0.128691
																											218.224	0.127566	0.116496	0.124398	0.13191	0.135585	0.1259
																											218.474	0.128764	0.115898	0.124437	0.13151	0.134069	0.126801
																											218.724	0.129166	0.1153	0.124186	0.13088	0.134269	0.131445
																											218.974	0.129341	0.116555	0.123935	0.13025	0.134749	0.136089
																											219.224	0.129516	0.118524	0.123683	0.12962	0.135229	0.140733
																											219.474	0.12969	0.120492	0.124498	0.130378	0.135704	0.139709
																											219.724	0.129729	0.122461	0.125629	0.131159	0.136058	0.136182
																											219.974	0.129754	0.123604	0.126759	0.13194	0.136412	0.132655
																											220.224	0.129779	0.124601	0.127889	0.132555	0.136765	0.129127
																											220.474	0.129835	0.125597	0.127082	0.132253	0.137108	0.128967
																											220.724	0.130584	0.126594	0.126128	0.13195	0.137411	0.129221
																											220.974	0.131333	0.124113	0.125174	0.131648	0.137714	0.129475
																											221.224	0.132081	0.121546	0.124414	0.130784	0.138018	0.129819
																											221.474	0.132874	0.11898	0.12572	0.128743	0.137302	0.131113
																											221.724	0.133872	0.116903	0.127026	0.126702	0.135078	0.132408
																											221.974	0.134871	0.119096	0.128332	0.124661	0.132854	0.133702
																											222.224	0.135869	0.121289	0.129528	0.125141	0.130631	0.134462
																											222.474	0.13672	0.123482	0.130382	0.128215	0.131227	0.133878
																											222.724	0.137245	0.125462	0.131236	0.131289	0.13383	0.133295
																											222.974	0.137769	0.126733	0.13209	0.134363	0.136433	0.132711
																											223.224	0.138293	0.128004	0.132088	0.135166	0.139036	0.13297
																											223.474	0.139402	0.129275	0.130807	0.134814	0.13775	0.134137
																											223.724	0.141249	0.13043	0.129526	0.134461	0.135274	0.135305
																											223.974	0.143096	0.131377	0.128245	0.134108	0.132797	0.136472
																											224.224	0.144943	0.132324	0.128044	0.134112	0.13032	0.136486
																											224.474	0.145611	0.133271	0.128697	0.134187	0.133658	0.135953
																											224.724	0.145412	0.133482	0.12935	0.134263	0.137322	0.135421
																											224.974	0.145212	0.132909	0.130003	0.134339	0.140987	0.134888
																											225.224	0.145012	0.132336	0.129991	0.134793	0.144156	0.13451
																											225.474	0.144247	0.131763	0.129715	0.135246	0.143954	0.134155
																											225.724	0.143248	0.130779	0.129439	0.1357	0.143752	0.1338
																											225.973	0.14225	0.129533	0.129162	0.136093	0.14355	0.13353
																											226.223	0.141252	0.128287	0.13099	0.136194	0.143762	0.134367
																											226.473	0.142124	0.127041	0.133124	0.136294	0.144899	0.135205
																											226.723	0.143347	0.126622	0.135259	0.136395	0.146036	0.136042
																											226.973	0.14457	0.126498	0.137326	0.136815	0.147174	0.137487
																											227.223	0.145792	0.126373	0.137201	0.137848	0.147146	0.140583
																											227.473	0.145093	0.126249	0.137075	0.138881	0.145907	0.143678
																											227.723	0.144344	0.125586	0.13695	0.139914	0.144669	0.146774
																											227.973	0.143595	0.124838	0.136477	0.140328	0.143431	0.146857
																											228.223	0.143263	0.124091	0.134493	0.140152	0.144348	0.143482
																											228.473	0.146357	0.123343	0.132509	0.139975	0.146319	0.140107
																											228.723	0.149452	0.127758	0.130525	0.139799	0.148291	0.136732
																											228.973	0.152547	0.132218	0.129967	0.140824	0.150262	0.135997
																											229.223	0.154786	0.136679	0.132127	0.142411	0.150099	0.136606
																											229.473	0.154337	0.140738	0.134287	0.143999	0.149568	0.137215
																											229.723	0.153888	0.14181	0.136447	0.145586	0.149038	0.137824
																											229.973	0.153438	0.142881	0.137095	0.145158	0.148551	0.140221
																											230.223	0.153485	0.143952	0.136241	0.144377	0.149309	0.142911
																											230.473	0.154358	0.144572	0.135387	0.143596	0.150067	0.145601
																											230.723	0.155232	0.143799	0.134533	0.142873	0.150825	0.148098
																											230.973	0.156105	0.143027	0.135499	0.144888	0.151262	0.147362
																											231.223	0.157853	0.142255	0.137408	0.146904	0.15053	0.146626
																											231.473	0.160448	0.141927	0.139317	0.14892	0.149797	0.14589
																											231.723	0.163044	0.142351	0.141225	0.150753	0.149064	0.145064
																											231.973	0.165639	0.142774	0.141618	0.151811	0.149875	0.143973
																											232.223	0.166412	0.143198	0.141668	0.15287	0.153034	0.142882
																											232.473	0.166163	0.143298	0.141718	0.153928	0.156193	0.14179
																											232.723	0.165913	0.143074	0.141768	0.154269	0.159352	0.142516
																											232.973	0.165663	0.14285	0.141183	0.153337	0.15978	0.145459
																											233.223	0.167248	0.142626	0.14058	0.152405	0.158213	0.148403
																											233.473	0.16937	0.143009	0.139977	0.151472	0.156646	0.151346
																											233.723	0.171491	0.143757	0.139601	0.151502	0.155079	0.152238
																											233.973	0.173612	0.144504	0.140731	0.152383	0.1538	0.152009
																											234.223	0.172656	0.145252	0.141861	0.153265	0.152612	0.151781
																											234.472	0.171383	0.146656	0.142991	0.154147	0.151424	0.151552
																											234.722	0.17011	0.148276	0.144114	0.155258	0.150237	0.151431
																											234.972	0.16899	0.149895	0.145219	0.156468	0.153279	0.15133
																											235.222	0.171536	0.151515	0.146324	0.157677	0.156589	0.151228
																											235.472	0.174081	0.151754	0.147429	0.158886	0.1599	0.151127
																											235.722	0.176627	0.151803	0.148367	0.158803	0.16275	0.151025
																											235.972	0.179185	0.151853	0.149095	0.158526	0.16227	0.150924
																											236.222	0.181806	0.151905	0.149823	0.158249	0.161789	0.150822
																											236.472	0.184427	0.152229	0.150552	0.158144	0.161309	0.151179
																											236.722	0.187047	0.152553	0.150917	0.162251	0.160622	0.153006
																											236.972	0.189331	0.152877	0.151042	0.166358	0.15946	0.154833
																											237.222	0.190854	0.153483	0.151168	0.170465	0.158297	0.15666
																											237.472	0.192376	0.155925	0.151294	0.173361	0.157135	0.158631
																											237.722	0.193899	0.158367	0.153765	0.171673	0.158468	0.160788
																											237.972	0.194599	0.160809	0.15698	0.169984	0.162461	0.162945
																											238.222	0.194249	0.16279	0.160194	0.168296	0.166454	0.165102
																											238.472	0.1939	0.163463	0.163409	0.167639	0.170447	0.166281
																											238.722	0.19355	0.164136	0.161927	0.168672	0.172036	0.16689
																											238.972	0.195944	0.164809	0.160018	0.169705	0.172415	0.167499
																											239.222	0.200386	0.165356	0.15811	0.170738	0.172794	0.168108
																											239.472	0.204829	0.165705	0.156435	0.172835	0.173173	0.168591
																											239.722	0.209271	0.166054	0.157691	0.175808	0.173873	0.169048
																											239.972	0.211125	0.166403	0.158946	0.178781	0.174631	0.169505
																											240.222	0.211899	0.167571	0.160202	0.181755	0.175389	0.170013
																											240.472	0.212673	0.169515	0.161963	0.182266	0.176184	0.172526
																											240.722	0.213446	0.171459	0.165404	0.181813	0.178282	0.175038
																											240.972	0.214764	0.173402	0.168844	0.181359	0.18038	0.17755
																											241.222	0.216187	0.175841	0.172285	0.180906	0.182477	0.179961
																											241.472	0.217609	0.178557	0.174623	0.183719	0.18448	0.182016
																											241.722	0.219032	0.181273	0.175226	0.186944	0.186122	0.184072
																											241.972	0.21832	0.183989	0.175829	0.190169	0.187765	0.186127
																											242.222	0.217547	0.185537	0.176431	0.19331	0.189408	0.187587
																											242.472	0.216773	0.186734	0.176719	0.195074	0.190528	0.188221
																											242.722	0.216355	0.18793	0.176744	0.196837	0.190831	0.188856
																											242.971	0.218975	0.189126	0.176769	0.198601	0.191134	0.18949
																											243.221	0.221596	0.189251	0.176794	0.200233	0.191437	0.192173
																											243.471	0.224217	0.189251	0.17945	0.201417	0.194326	0.196131
																											243.721	0.226695	0.189251	0.183217	0.202601	0.199153	0.20009
																											243.971	0.228716	0.189316	0.186984	0.203786	0.20398	0.204049
																											244.221	0.230738	0.192256	0.190751	0.20538	0.208807	0.205346
																											244.471	0.232759	0.195196	0.190414	0.207598	0.208155	0.206031
																											244.721	0.23642	0.198136	0.189409	0.209815	0.205704	0.206716
																											244.971	0.242859	0.200769	0.188405	0.212032	0.203252	0.207384
																											245.221	0.249298	0.201641	0.187504	0.213935	0.200801	0.206344
																											245.471	0.255737	0.202513	0.192426	0.215598	0.206209	0.205304
																											245.721	0.258502	0.203385	0.197348	0.217261	0.212173	0.204263
																											245.971	0.257653	0.204869	0.202271	0.218924	0.218138	0.203936
																											246.221	0.256805	0.207958	0.206465	0.222072	0.223709	0.206347
																											246.471	0.255956	0.211048	0.207218	0.225751	0.226261	0.208758
																											246.721	0.25805	0.214138	0.207972	0.229429	0.228814	0.211168
																											246.971	0.261818	0.216144	0.208725	0.233108	0.231366	0.213692
																											247.221	0.265587	0.216543	0.208945	0.232584	0.233859	0.216382
																											247.471	0.269355	0.216942	0.208091	0.231626	0.236209	0.219072
																											247.721	0.273951	0.21734	0.207237	0.230669	0.238559	0.221761
																											247.971	0.278792	0.219256	0.206383	0.230034	0.24091	0.225229
																											248.221	0.283634	0.222521	0.208269	0.23331	0.242017	0.229213
																											248.471	0.288476	0.225785	0.213016	0.236585	0.241764	0.233197
																											248.721	0.290251	0.229049	0.217762	0.239861	0.241511	0.237181
																											248.971	0.291699	0.232706	0.222509	0.243192	0.241258	0.240153
																											249.221	0.293146	0.236568	0.22659	0.246695	0.244636	0.242868
																											249.471	0.294718	0.24043	0.230307	0.250197	0.249892	0.245583
																											249.721	0.299559	0.244292	0.234024	0.253699	0.255149	0.248299
																											249.971	0.304401	0.244524	0.23774	0.257285	0.260405	0.247658
																											250.221	0.309243	0.243752	0.237905	0.260989	0.264091	0.246998
																											250.471	0.313526	0.242979	0.237202	0.264693	0.267477	0.246338
																											250.721	0.315073	0.242207	0.236499	0.268397	0.270864	0.246921
																											250.971	0.316621	0.245449	0.235795	0.271658	0.274197	0.252757
																											251.221	0.318168	0.249087	0.239677	0.274606	0.275081	0.258594
																											251.47	0.319972	0.252725	0.243746	0.277554	0.275966	0.26443
																											251.72	0.322368	0.256349	0.247814	0.280502	0.27685	0.26872
																											251.97	0.324764	0.259613	0.25147	0.281014	0.278579	0.270573
																											252.22	0.32716	0.262877	0.252048	0.280736	0.283634	0.272425
																											252.47	0.330698	0.266141	0.252626	0.280459	0.288688	0.274278
																											252.72	0.335714	0.269504	0.253203	0.280182	0.293743	0.275922
																											252.97	0.340731	0.273366	0.255365	0.286921	0.298913	0.27742
																											253.22	0.345747	0.277228	0.261694	0.294228	0.304271	0.278917
																											253.47	0.351758	0.28109	0.268022	0.301535	0.309629	0.280414
																											253.72	0.358521	0.284307	0.274351	0.308438	0.314986	0.2808
																											253.97	0.365284	0.285952	0.278126	0.311487	0.318402	0.280876
																											254.22	0.372048	0.287596	0.278553	0.314535	0.320323	0.280952
																											254.47	0.37599	0.289241	0.27898	0.317584	0.322243	0.281028
																											254.72	0.378736	0.291531	0.279407	0.320793	0.324164	0.287662
																											254.97	0.381481	0.29472	0.280886	0.324446	0.328046	0.294437
																											255.22	0.384226	0.29791	0.283096	0.3281	0.332595	0.301213
																											255.47	0.389723	0.301099	0.285306	0.331753	0.337144	0.307034
																											255.72	0.395763	0.304628	0.287516	0.334465	0.341693	0.308379
																											255.97	0.401802	0.30844	0.290064	0.335952	0.342421	0.309724
																											256.22	0.407842	0.312253	0.292726	0.337438	0.342851	0.311069
																											256.47	0.411924	0.316065	0.295388	0.338925	0.34328	0.313444
																											256.72	0.415942	0.317568	0.29805	0.342208	0.344408	0.317555
																											256.97	0.419961	0.317942	0.298645	0.346668	0.351257	0.321666
																											257.22	0.424065	0.318315	0.299022	0.351127	0.358105	0.325777
																											257.47	0.428931	0.318689	0.299399	0.355587	0.364954	0.328385
																											257.72	0.433798	0.322306	0.3002	0.358994	0.371854	0.329857
																											257.97	0.438665	0.326742	0.307458	0.362093	0.37888	0.331328
																											258.22	0.443619	0.331177	0.314716	0.365192	0.385905	0.3328
																											258.47	0.44886	0.335612	0.321974	0.368291	0.392931	0.336236
																											258.72	0.454101	0.337834	0.328143	0.371818	0.397527	0.340271
																											258.97	0.459342	0.339877	0.330429	0.375371	0.399397	0.344306
																											259.22	0.463391	0.34192	0.332714	0.378924	0.401267	0.348341
																											259.47	0.465387	0.344202	0.334999	0.382902	0.403137	0.351422
																											259.72	0.467384	0.350806	0.336973	0.390209	0.407069	0.354467
																											259.969	0.469381	0.357409	0.33843	0.397516	0.412098	0.357512
																											260.219	0.474688	0.364012	0.339886	0.404823	0.417127	0.360529
																											260.469	0.483299	0.370432	0.341343	0.410146	0.422156	0.363397
																											260.719	0.491909	0.376013	0.344929	0.410448	0.427038	0.366264
																											260.969	0.500519	0.381595	0.350379	0.410751	0.43189	0.369132
																											261.219	0.504827	0.387176	0.355829	0.411053	0.436742	0.373059
																											261.469	0.506649	0.391827	0.361279	0.414643	0.441624	0.378896
																											261.719	0.508471	0.394368	0.364925	0.422201	0.448498	0.384732
																											261.969	0.510293	0.39691	0.367763	0.42976	0.455372	0.390569
																											262.219	0.519311	0.399452	0.370601	0.437319	0.462246	0.397221
																											262.469	0.530517	0.404422	0.373438	0.443168	0.467817	0.404529
																											262.719	0.541723	0.41257	0.378555	0.44798	0.468044	0.411837
																											262.969	0.552929	0.420718	0.38408	0.452793	0.468271	0.419146
																											263.219	0.556318	0.428866	0.389605	0.457605	0.468499	0.420051
																											263.469	0.558839	0.433148	0.395113	0.462158	0.472932	0.418833
																											263.719	0.56136	0.434394	0.397273	0.466643	0.484305	0.417615
																											263.969	0.564042	0.43564	0.399432	0.471128	0.495677	0.416397
																											264.219	0.571454	0.436886	0.401592	0.475613	0.507049	0.423116
																											264.469	0.578867	0.442633	0.40456	0.481795	0.514271	0.430272
																											264.719	0.586279	0.450433	0.411692	0.488044	0.518214	0.437428
																											264.969	0.594255	0.458232	0.418824	0.494292	0.522156	0.444393
																											265.219	0.605062	0.466031	0.425957	0.500218	0.526098	0.45023
																											265.469	0.615868	0.47168	0.431323	0.504023	0.534902	0.456066
																											265.719	0.626675	0.476838	0.432931	0.507827	0.545415	0.461903
																											265.969	0.637242	0.481996	0.434538	0.511632	0.555928	0.46878
																											266.219	0.64725	0.487154	0.436145	0.517961	0.566441	0.477661
																											266.469	0.657258	0.497422	0.440256	0.530131	0.574767	0.486543
																											266.719	0.667266	0.508012	0.447112	0.542301	0.582904	0.495425
																											266.969	0.675601	0.518602	0.453968	0.55447	0.591042	0.50171
																											267.219	0.681741	0.529027	0.460824	0.564407	0.5995	0.50577
																											267.469	0.68788	0.537175	0.469687	0.571839	0.610771	0.50983
																											267.719	0.69402	0.545323	0.479707	0.579272	0.622042	0.51389
																											267.969	0.704577	0.553471	0.489728	0.586705	0.633314	0.523885
																											268.219	0.718528	0.561338	0.499748	0.593185	0.645015	0.536015
																											268.468	0.732479	0.56804	0.505635	0.599131	0.657802	0.548144
																											268.718	0.74643	0.574743	0.510432	0.605077	0.67059	0.560274
																											268.968	0.757034	0.581446	0.515229	0.611024	0.683378	0.573208
																											269.218	0.766193	0.589358	0.520025	0.621854	0.697445	0.586201
																											269.468	0.775353	0.599824	0.533208	0.633822	0.712988	0.599193
																											269.718	0.784512	0.610289	0.546845	0.645791	0.72853	0.611635
																											269.968	0.798383	0.620754	0.560482	0.657759	0.744072	0.620364
																											270.218	0.813208	0.631801	0.573393	0.671902	0.757835	0.629094
																											270.468	0.828032	0.643562	0.580174	0.686087	0.770622	0.637823
																											270.718	0.842857	0.655323	0.586955	0.700273	0.78341	0.647711
																											270.968	0.855226	0.667084	0.593736	0.714333	0.796198	0.659993
																											271.218	0.867505	0.675691	0.602301	0.727687	0.810574	0.672275
																											271.468	0.879784	0.68197	0.615862	0.741041	0.825282	0.684557
																											271.718	0.892637	0.688249	0.629424	0.754395	0.839991	0.694914
																											271.968	0.910781	0.694529	0.642986	0.768298	0.854712	0.703517
																											272.218	0.928925	0.709609	0.65585	0.783365	0.871013	0.712119
																											272.468	0.947069	0.728422	0.667755	0.798432	0.887313	0.720722
																											272.718	0.964988	0.747235	0.679659	0.8135	0.903613	0.729617
																											272.968	0.982159	0.766047	0.691563	0.831086	0.921602	0.738625
																											273.218	0.999329	0.786988	0.705454	0.851294	0.946798	0.747633
																											273.468	1.0165	0.808367	0.720799	0.871501	0.971994	0.756642
																											273.718	1.03658	0.829747	0.736144	0.891708	0.99719	0.776492
																											273.968	1.06174	0.851126	0.751488	0.911018	1.02064	0.797326
																											274.218	1.08689	0.868431	0.769767	0.929865	1.04114	0.81816
																											274.468	1.11205	0.885549	0.789105	0.948711	1.06163	0.838359
																											274.718	1.13863	0.902668	0.808443	0.967558	1.08213	0.85361
																											274.968	1.16666	0.920224	0.827781	0.990899	1.10811	0.86886
																											275.218	1.19469	0.942625	0.841294	1.01516	1.13854	0.884111
																											275.468	1.22271	0.965026	0.854102	1.03943	1.16896	0.900766
																											275.718	1.2508	0.987427	0.86691	1.06369	1.19939	0.920534
																											275.968	1.27893	1.01046	0.880773	1.08904	1.23147	0.940301
																											276.218	1.30706	1.03588	0.914953	1.11439	1.26414	0.960069
																											276.468	1.33519	1.06129	0.949134	1.13973	1.29682	0.979322
																											276.718	1.36909	1.08671	0.983314	1.16612	1.3295	0.998075
																											276.968	1.40477	1.11217	1.0158	1.19764	1.3603	1.01683
																											277.217	1.44046	1.13774	1.04177	1.22916	1.39093	1.03558
																											277.467	1.47615	1.1633	1.06773	1.26069	1.42156	1.05904
																											277.717	1.51636	1.18887	1.0937	1.29387	1.453	1.08446
																											277.967	1.55709	1.22226	1.12062	1.3303	1.49213	1.10989
																											278.217	1.59782	1.26469	1.1492	1.36674	1.53125	1.13532
																											278.467	1.63886	1.30713	1.17778	1.40317	1.57037	1.17001
																											278.717	1.68982	1.34956	1.20636	1.44132	1.61183	1.20571
																											278.967	1.74078	1.38687	1.24068	1.48113	1.65942	1.24141
																											279.217	1.79174	1.42064	1.28029	1.52094	1.70701	1.27744
																											279.467	1.84304	1.4544	1.31989	1.56075	1.7546	1.31639
																											279.717	1.89605	1.48816	1.3595	1.6152	1.80556	1.35534
																											279.967	1.94906	1.53442	1.40418	1.67657	1.86053	1.39429
																											280.217	2.00207	1.5856	1.45127	1.73795	1.9155	1.43483
																											280.467	2.06097	1.63678	1.49836	1.79933	1.97046	1.47917
																											280.717	2.13389	1.68796	1.54545	1.86212	2.03471	1.5235
																											280.967	2.20682	1.75152	1.60448	1.92516	2.10418	1.56783
																											281.217	2.27974	1.81735	1.66586	1.9882	2.17365	1.61632
																											281.467	2.36426	1.88318	1.72724	2.05175	2.24313	1.6691
																											281.717	2.46422	1.94901	1.78861	2.14316	2.31868	1.72188
																											281.967	2.56417	2.02777	1.87979	2.23457	2.39555	1.77467
																											282.217	2.66413	2.10691	1.97118	2.32599	2.47243	1.83998
																											282.467	2.77921	2.18605	2.06257	2.42079	2.54935	1.91096
																											282.717	2.9061	2.26782	2.155	2.5303	2.6486	1.98194
																											282.967	3.03298	2.37377	2.25335	2.6398	2.74784	2.05291
																											283.217	3.15986	2.47972	2.3517	2.7493	2.84708	2.15003
																											283.467	3.30338	2.58566	2.45004	2.87295	2.95231	2.25052
																											283.717	3.4542	2.69835	2.56028	3.02201	3.08423	2.35101
																											283.967	3.60502	2.8342	2.69733	3.17107	3.21615	2.45397
																											284.217	3.75584	2.97005	2.83438	3.32013	3.34807	2.58436
																											284.467	3.95496	3.1059	2.97143	3.48913	3.49713	2.71474
																											284.717	4.1641	3.25617	3.12378	3.67601	3.67605	2.84512
																											284.967	4.37324	3.43298	3.29378	3.86289	3.85498	2.98414
																											285.217	4.58239	3.6098	3.46378	4.04977	4.0339	3.14543
																											285.467	4.84328	3.78661	3.63378	4.27095	4.23083	3.30672
																											285.716	5.10626	3.98195	3.84166	4.50704	4.44273	3.46801
																											285.966	5.36923	4.19743	4.07258	4.74312	4.65464	3.6425
																											286.216	5.6373	4.41292	4.30351	4.97921	4.86654	3.83147
																											286.466	5.95421	4.62841	4.53443	5.25765	5.10988	4.02045
																											286.716	6.27112	4.8744	4.77557	5.54259	5.36503	4.20942
																											286.966	6.58803	5.14025	5.0196	5.82753	5.62017	4.43394
																											287.216	6.91895	5.40609	5.26364	6.11504	5.87532	4.6757
																											287.466	7.29745	5.67194	5.50767	6.47008	6.16347	4.91746
																											287.716	7.67595	5.96101	5.82678	6.82512	6.45495	5.15922
																											287.966	8.05446	6.25855	6.15101	7.18016	6.74644	5.43028
																											288.216	8.44499	6.55609	6.47523	7.54075	7.04265	5.70571
																											288.466	8.85687	6.85363	6.80042	7.9227	7.38693	5.98114
																											288.716	9.26874	7.18887	7.13502	8.30465	7.73121	6.25874
																											288.966	9.68061	7.53026	7.46962	8.6866	8.07549	6.56629
																											289.216	10.1052	7.87166	7.80421	9.08098	8.42541	6.87385
																											289.466	10.5427	8.21305	8.14211	9.49598	8.79054	7.18141
																											289.716	10.9803	8.57738	8.48989	9.91099	9.15567	7.49468
																											289.966	11.4178	8.94202	8.83768	10.326	9.5208	7.82389
																											290.216	11.8647	9.30666	9.18546	10.7419	9.89184	8.15309
																											290.466	12.3171	9.667	9.52693	11.1586	10.2701	8.48229
																											290.716	12.7695	9.99375	9.85924	11.5753	10.6483	8.80809
																											290.966	13.2219	10.3205	10.1915	11.992	11.0265	9.12991
																											291.216	13.6225	10.6472	10.5239	12.4063	11.3724	9.45173
																											291.466	14.0068	10.9671	10.8427	12.8197	11.6997	9.77355
																											291.716	14.391	11.2652	11.1513	13.2331	12.0269	10.0716
																											291.966	14.7753	11.5634	11.4598	13.6465	12.3542	10.3572
																											292.216	15.1107	11.8615	11.7683	13.9604	12.6665	10.6428
																											292.466	15.4401	12.1364	12.0089	14.2614	12.9755	10.9285
																											292.716	15.7696	12.3713	12.2233	14.5624	13.2845	11.1741
																											292.966	16.0961	12.6062	12.4378	14.8586	13.5935	11.413
																											293.216	16.3094	12.8411	12.6522	15.0719	13.8418	11.6519
																											293.466	16.5227	13.0187	12.8077	15.2852	14.0898	11.8868
																											293.716	16.736	13.1376	12.9551	15.4985	14.3379	12.0487
																											293.966	16.936	13.2565	13.1025	15.6929	14.5629	12.2105
																											294.215	17.0653	13.3754	13.2465	15.8219	14.6811	12.3724
																											294.465	17.1947	13.4523	13.301	15.9509	14.7992	12.514
																											294.715	17.324	13.5037	13.3556	16.0799	14.9174	12.5948
																											294.965	17.4048	13.555	13.4101	16.1571	14.9929	12.6756
																											295.215	17.3681	13.6064	13.4438	16.1546	14.9921	12.7564
																											295.465	17.3314	13.5732	13.3915	16.1521	14.9913	12.795
																											295.715	17.2947	13.5115	13.3392	16.1497	14.9905	12.7811
																											295.965	17.2142	13.4499	13.2868	16.0817	14.9391	12.7672
																											296.215	17.0747	13.3882	13.2036	15.963	14.8445	12.7533
																											296.465	16.9352	13.2542	13.0632	15.8444	14.7499	12.6747
																											296.715	16.7956	13.1098	12.9228	15.7258	14.6553	12.56
																											296.965	16.5909	12.9654	12.7825	15.5359	14.4978	12.4453
																											297.215	16.3345	12.8209	12.6138	15.3203	14.3159	12.3306
																											297.465	16.0782	12.5828	12.4178	15.1047	14.1339	12.1143
																											297.715	15.8219	12.3448	12.2218	14.8891	13.952	11.8787
																											297.965	15.4956	12.1068	12.0257	14.5562	13.6572	11.643
																											298.215	15.1381	11.8587	11.7672	14.2108	13.3501	11.4061
																											298.465	14.7805	11.5418	11.4773	13.8655	13.043	11.136
																											298.715	14.423	11.225	11.1874	13.5179	12.7348	10.8658
																											298.965	14.0363	10.9082	10.8974	13.1413	12.4153	10.5957
																											299.215	13.6434	10.5914	10.5828	12.7648	12.0957	10.3178
																											299.465	13.2505	10.2748	10.2629	12.3882	11.7762	10.0144
																											299.715	12.8576	9.95816	9.94296	11.9993	11.4409	9.71103
																											299.965	12.4219	9.64153	9.62303	11.5723	11.0619	9.40763
																											300.215	11.9844	9.31926	9.29786	11.1452	10.6829	9.0907
																											300.465	11.5469	8.98789	8.97258	10.7181	10.3039	8.75584
																											300.715	11.1124	8.65651	8.6473	10.2952	9.92628	8.42098
																											300.965	10.7076	8.32513	8.31967	9.8781	9.55044	8.08612
																											301.215	10.3028	7.99581	7.97734	9.46103	9.17459	7.75709
																											301.465	9.89805	7.66847	7.63501	9.04396	8.79875	7.43154
																											301.715	9.49592	7.34113	7.29268	8.64821	8.43574	7.106
																											301.965	9.10297	7.01379	6.96233	8.26772	8.08036	6.78045
																											302.215	8.71001	6.71249	6.6606	7.88723	7.72499	6.46322
																											302.465	8.31706	6.42606	6.35888	7.50675	7.36961	6.14777
																											302.714	7.9396	6.13964	6.05716	7.16091	7.02723	5.83232
																											302.964	7.59002	5.85321	5.77274	6.82645	6.68793	5.51791
																											303.214	7.24044	5.58946	5.50926	6.492	6.34863	5.25271
																											303.464	6.89087	5.33273	5.24579	6.15754	6.00933	4.9875
																											303.714	6.55994	5.07601	4.98232	5.84178	5.71427	4.7223
																											303.964	6.24839	4.81929	4.73447	5.52758	5.4197	4.46397
																											304.214	5.93685	4.58554	4.49664	5.21338	5.12513	4.23036
																											304.464	5.62531	4.35463	4.25881	4.90435	4.83649	3.99675
																											304.714	5.3567	4.12372	4.02098	4.64611	4.5767	3.76314
																											304.964	5.11404	3.89373	3.81548	4.38787	4.3169	3.54157
																											305.214	4.87138	3.71635	3.61981	4.12964	4.05711	3.33701
																											305.464	4.62872	3.53896	3.42415	3.88443	3.81709	3.13246
																											305.714	4.39977	3.36157	3.22849	3.67593	3.61352	2.9279
																											305.964	4.17523	3.18681	3.06368	3.46743	3.40995	2.74255
																											306.214	3.95069	3.02766	2.90142	3.25893	3.20639	2.56941
																											306.464	3.72615	2.86852	2.73916	3.06858	3.01372	2.39627
																											306.714	3.54372	2.70937	2.58005	2.90211	2.8306	2.22313
																											306.964	3.36652	2.55942	2.45658	2.73564	2.64748	2.09549
																											307.214	3.18933	2.43421	2.33312	2.56917	2.46436	1.97863
																											307.464	3.01318	2.309	2.20966	2.42414	2.31331	1.86178
																											307.714	2.88243	2.18379	2.09131	2.29332	2.1751	1.74498
																											307.964	2.75168	2.06959	1.9893	2.1625	2.03689	1.63913
																											308.214	2.62093	1.97207	1.88729	2.03168	1.89867	1.53329
																											308.464	2.49073	1.87454	1.78527	1.92127	1.80302	1.42745
																											308.714	2.36349	1.77701	1.6895	1.81691	1.71235	1.32701
																											308.964	2.23626	1.68857	1.60326	1.71254	1.62167	1.24791
																											309.214	2.10903	1.60836	1.51702	1.60818	1.53107	1.16882
																											309.464	1.99283	1.52816	1.43077	1.52649	1.44133	1.08972
																											309.714	1.90378	1.44795	1.35253	1.44621	1.35159	1.02047
																											309.964	1.81473	1.38052	1.28075	1.36593	1.26185	0.966068
																											310.214	1.72568	1.31992	1.20898	1.28806	1.18067	0.911662
																											310.464	1.64028	1.25932	1.1372	1.22945	1.12414	0.857256
																											310.714	1.55987	1.19872	1.08164	1.17085	1.0676	0.811228
																											310.964	1.47945	1.13963	1.03269	1.11224	1.01107	0.77088
																											311.213	1.39904	1.08098	0.983743	1.05549	0.956866	0.730532
																											311.463	1.32815	1.02232	0.934795	1.00351	0.90564	0.690184
																											311.713	1.26488	0.963667	0.890118	0.951534	0.854414	0.656697
																											311.963	1.20161	0.9204	0.846093	0.899554	0.803188	0.625002
																											312.213	1.13835	0.878738	0.802067	0.852827	0.762433	0.593308
																											312.463	1.08557	0.837076	0.758364	0.812513	0.728089	0.561613
																											312.713	1.03755	0.795622	0.727399	0.772199	0.693744	0.535871
																											312.963	0.989537	0.760389	0.696433	0.731885	0.6594	0.51019
																											313.213	0.941519	0.725156	0.665467	0.699571	0.631233	0.48451
																											313.463	0.899056	0.689923	0.63621	0.672157	0.604597	0.462102
																											313.713	0.857801	0.655952	0.614637	0.644744	0.57796	0.453956
																											313.963	0.816547	0.628643	0.593064	0.61733	0.551324	0.44581
																											314.213	0.775292	0.601333	0.571491	0.594573	0.532908	0.437665
																											314.463	0.737587	0.574024	0.550471	0.573056	0.514636	0.426881
																											314.713	0.700051	0.547577	0.530531	0.551538	0.496365	0.411859
																											314.963	0.662515	0.523283	0.51059	0.530021	0.479212	0.396836
																											315.213	0.62608	0.498988	0.49065	0.509833	0.467764	0.381814
																											315.463	0.601123	0.474694	0.471432	0.489701	0.456316	0.370871
																											315.713	0.576165	0.453931	0.452948	0.469569	0.444868	0.362878
																											315.963	0.551208	0.438183	0.434464	0.449962	0.431011	0.354884
																											316.213	0.526234	0.422435	0.41598	0.433887	0.412588	0.346891
																											316.463	0.501202	0.406687	0.400648	0.417812	0.394165	0.337319
																											316.713	0.47617	0.391316	0.386986	0.401737	0.375742	0.327296
																											316.963	0.451137	0.376266	0.373324	0.387704	0.365421	0.317272
																											317.213	0.429018	0.361216	0.359661	0.378457	0.362389	0.307249
																											317.463	0.412222	0.346166	0.348402	0.36921	0.359356	0.304147
																											317.713	0.395426	0.334656	0.337704	0.359963	0.356324	0.301229
																											317.963	0.378629	0.324913	0.327005	0.351318	0.35068	0.298311
																											318.213	0.364044	0.31517	0.316306	0.343356	0.343957	0.295241
																											318.463	0.35179	0.305427	0.308623	0.335394	0.337235	0.291434
																											318.713	0.339536	0.297069	0.301038	0.327432	0.330513	0.287628
																											318.963	0.327282	0.289071	0.293454	0.319325	0.320892	0.283821
																											319.213	0.317225	0.281072	0.286099	0.311137	0.31091	0.280678
																											319.463	0.308515	0.273074	0.280348	0.302948	0.300928	0.278673
																											319.712	0.299805	0.268357	0.274597	0.294759	0.291493	0.276669
																											319.962	0.291095	0.263921	0.268846	0.289666	0.28932	0.274664
																											320.212	0.283531	0.259486	0.26335	0.285307	0.287146	0.270982
																											320.462	0.276343	0.255038	0.258503	0.280948	0.284973	0.266008
																											320.712	0.269156	0.250328	0.253656	0.276589	0.282882	0.261035
																											320.962	0.261968	0.245619	0.248809	0.274695	0.281037	0.256061
																											321.212	0.256748	0.240909	0.244879	0.272856	0.279193	0.253678
																											321.462	0.251782	0.236457	0.242116	0.271016	0.277348	0.252104
																											321.712	0.246815	0.233217	0.239354	0.268883	0.274114	0.250531
																											321.962	0.241914	0.229978	0.236591	0.265053	0.26906	0.248958
																											322.212	0.240342	0.226739	0.234983	0.261223	0.264005	0.251934
																											322.462	0.238769	0.223665	0.234155	0.257393	0.258951	0.255106
																											322.712	0.237197	0.220974	0.233326	0.253539	0.255215	0.258278
																											322.962	0.235085	0.218283	0.232497	0.249634	0.252309	0.260336
																											323.212	0.229969	0.215592	0.230948	0.245728	0.249403	0.256352
																											323.462	0.224853	0.212345	0.229165	0.241823	0.246497	0.252368
																											323.712	0.219736	0.208359	0.227382	0.240079	0.248031	0.248384
																											323.962	0.215539	0.204372	0.225599	0.240608	0.25071	0.245447
																											324.212	0.213642	0.200385	0.224892	0.241137	0.253389	0.244432
																											324.462	0.211745	0.198446	0.224289	0.241666	0.256068	0.243417
																											324.712	0.209849	0.198147	0.223687	0.240623	0.254354	0.242402
																											324.962	0.208182	0.197848	0.222854	0.238758	0.252535	0.243046
																											325.212	0.206834	0.197549	0.218911	0.236893	0.250715	0.24505
																											325.462	0.205486	0.196264	0.214968	0.235029	0.249258	0.247055
																											325.712	0.204139	0.19452	0.211025	0.233789	0.249738	0.24906
																											325.962	0.204195	0.192776	0.208116	0.232681	0.250218	0.251993
																											326.212	0.205393	0.191032	0.208744	0.231572	0.250699	0.255241
																											326.462	0.206591	0.192352	0.209371	0.230464	0.251718	0.258489
																											326.712	0.207789	0.194395	0.209999	0.23041	0.25379	0.261737
																											326.962	0.205432	0.196439	0.211176	0.230359	0.255863	0.262663
																											327.212	0.201439	0.198482	0.213235	0.230309	0.257935	0.26345
																											327.462	0.197446	0.197959	0.215295	0.230892	0.258706	0.264237
																											327.712	0.193453	0.197262	0.217354	0.234646	0.258277	0.266058
																											327.962	0.195379	0.196564	0.218096	0.2384	0.257847	0.274229
																											328.211	0.198623	0.19591	0.21772	0.242155	0.257417	0.2824
																											328.461	0.201868	0.19591	0.217343	0.244926	0.262039	0.290571
																											328.711	0.205112	0.19591	0.216966	0.245758	0.268812	0.296835
																											328.961	0.20736	0.19591	0.217869	0.246589	0.275585	0.299347
																											329.211	0.209556	0.195882	0.219325	0.247421	0.282357	0.30186
																											329.461	0.211752	0.195732	0.220782	0.248634	0.284826	0.304372
																											329.711	0.213601	0.195583	0.222239	0.250222	0.286721	0.309594
																											329.961	0.211654	0.195433	0.22449	0.251809	0.288617	0.317181
																											330.211	0.209707	0.195647	0.226876	0.253397	0.290586	0.324769
																											330.461	0.207761	0.196644	0.229262	0.25621	0.293644	0.332356
																											330.711	0.206318	0.19764	0.231626	0.259611	0.296702	0.343078
																											330.961	0.206692	0.198637	0.232279	0.263013	0.29976	0.354954
																											331.211	0.207067	0.200529	0.232932	0.266414	0.303567	0.36683
																											331.461	0.207441	0.203544	0.233585	0.270753	0.309683	0.378706
																											331.711	0.208357	0.206559	0.23466	0.275263	0.315798	0.382107
																											331.961	0.210279	0.209574	0.237799	0.279773	0.321914	0.384847
																											332.211	0.212201	0.212689	0.240938	0.284325	0.328881	0.387588
																											332.461	0.214122	0.215878	0.244077	0.291531	0.336993	0.390917
																											332.711	0.215984	0.219068	0.247266	0.298737	0.345106	0.398377
																											332.961	0.217781	0.222257	0.250556	0.305943	0.353218	0.405838
																											333.211	0.219578	0.223622	0.253846	0.311956	0.359365	0.413298
																											333.461	0.221375	0.224195	0.257136	0.312712	0.364243	0.423231
																											333.711	0.224095	0.224768	0.259526	0.313467	0.36912	0.438381
																											333.961	0.227389	0.225341	0.260958	0.314223	0.373998	0.45353
																											334.211	0.230683	0.224476	0.262389	0.315676	0.379274	0.468679
																											334.461	0.233978	0.223305	0.263821	0.318398	0.384657	0.480066
																											334.711	0.234896	0.222134	0.266057	0.321119	0.390039	0.487958
																											334.961	0.235021	0.220963	0.268745	0.32384	0.395422	0.49585
																											335.211	0.235146	0.222707	0.271432	0.328676	0.401222	0.503742
																											335.461	0.235271	0.224601	0.274119	0.335428	0.407035	0.510164
																											335.711	0.242246	0.226495	0.274901	0.342181	0.412847	0.516
																											335.961	0.250133	0.228469	0.275202	0.348934	0.418652	0.521837
																											336.211	0.258019	0.231384	0.275504	0.351365	0.424414	0.527673
																											336.461	0.265796	0.234299	0.275805	0.351894	0.430176	0.536288
																											336.71	0.26672	0.237215	0.277475	0.352423	0.435938	0.545169
																											336.96	0.267643	0.239823	0.279208	0.352953	0.441162	0.554051
																											337.21	0.268567	0.241243	0.280941	0.357792	0.445307	0.562728
																											337.46	0.269278	0.242664	0.282662	0.36331	0.449452	0.569731
																											337.71	0.268779	0.244084	0.284294	0.368828	0.453596	0.576735
																											337.96	0.26828	0.245339	0.285927	0.374085	0.457364	0.583739
																											338.21	0.267781	0.246261	0.287559	0.371867	0.460776	0.590215
																											338.46	0.267669	0.247183	0.288703	0.36965	0.464188	0.595493
																											338.71	0.268542	0.248105	0.288527	0.367433	0.467599	0.600771
																											338.96	0.269416	0.24842	0.288351	0.36656	0.469958	0.606049
																											339.21	0.270289	0.248022	0.288176	0.370944	0.471853	0.610766
																											339.46	0.271546	0.247623	0.289267	0.375328	0.473748	0.614928
																											339.71	0.273343	0.247224	0.292054	0.379712	0.475644	0.619089
																											339.96	0.27514	0.248782	0.294842	0.381773	0.476565	0.623251
																											340.21	0.276937	0.251722	0.29763	0.379933	0.477348	0.621321
																											340.46	0.276586	0.254663	0.297583	0.378094	0.478132	0.616779
																											340.71	0.274464	0.257603	0.295524	0.376255	0.478604	0.612237
																											340.96	0.272343	0.25731	0.293464	0.373772	0.473954	0.607694
																											341.21	0.270222	0.255716	0.291405	0.370749	0.469304	0.600103
																											341.46	0.269528	0.254121	0.28983	0.367725	0.464654	0.59216
																											341.71	0.269504	0.252526	0.288424	0.364701	0.46092	0.584218
																											341.96	0.269479	0.251978	0.287017	0.361786	0.460111	0.576807
																											342.21	0.269454	0.251629	0.285611	0.358913	0.459303	0.574549
																											342.46	0.267681	0.25128	0.283798	0.356041	0.458494	0.57229
																											342.71	0.265509	0.250931	0.28194	0.353169	0.455372	0.570032
																											342.96	0.263338	0.248077	0.280081	0.348384	0.449054	0.565856
																											343.21	0.261167	0.245137	0.278038	0.343344	0.442736	0.557
																											343.46	0.259729	0.242197	0.272915	0.338305	0.436418	0.548144
																											343.71	0.258331	0.239219	0.267791	0.333476	0.429402	0.539288
																											343.96	0.256933	0.23588	0.262668	0.332443	0.421921	0.527661
																											344.21	0.255304	0.232541	0.258066	0.33141	0.414441	0.51312
																											344.46	0.251037	0.229202	0.255378	0.330377	0.40696	0.49858
																											344.71	0.246769	0.226127	0.252691	0.32776	0.398234	0.484039
																											344.96	0.242501	0.223984	0.250004	0.319596	0.389162	0.473892
																											345.209	0.23881	0.221841	0.247112	0.311432	0.380089	0.465772
																											345.459	0.237237	0.219698	0.243872	0.303269	0.371017	0.457652
																											345.709	0.235665	0.216924	0.240632	0.296132	0.36304	0.449531
																											345.959	0.234093	0.212962	0.237393	0.290589	0.355104	0.442999
																											346.209	0.231257	0.209	0.234551	0.285046	0.347169	0.43668
																											346.459	0.226041	0.205038	0.232065	0.279503	0.339694	0.430362
																											346.709	0.220825	0.202672	0.229578	0.273082	0.334943	0.42456
																											346.959	0.215608	0.202074	0.227092	0.265977	0.330192	0.424867
																											347.209	0.212969	0.201476	0.222161	0.258872	0.325441	0.425173
																											347.459	0.213122	0.200878	0.216109	0.251766	0.319487	0.425479
																											347.709	0.213276	0.199396	0.210056	0.246227	0.311046	0.425785
																											347.959	0.213429	0.197328	0.204004	0.241264	0.302606	0.426091
																											348.209	0.213582	0.195259	0.200343	0.2363	0.294165	0.426397
																											348.459	0.213736	0.193191	0.197128	0.231336	0.290111	0.426703
																											348.709	0.213889	0.19273	0.193913	0.230995	0.290319	0.427009

## Sheet: SI Fig. 13 c
c)
running_time_trap_2h_1_4	FIU_trap_2h_1_4	running_time_trap_2h1_4	'FIU_trap_2h-sunY_1_4'	running_time_trap_4h_sunY1_4	FIU_trap_4h_sunY1_4	running_time_trap_4h1_4	FIU_trap_4h1_4
0	4.6369	0	4.74181	0	4.50314	0	4.57417
0.249882	4.65179	0.249882	4.73569	0.249882	4.49635	0.249882	4.56828
0.499764	4.66668	0.499764	4.72957	0.499764	4.48957	0.499764	4.56239
0.749647	4.68157	0.749647	4.72346	0.749647	4.48278	0.749647	4.55651
0.999529	4.69646	0.999529	4.71734	0.999529	4.47599	0.999529	4.55062
1.24941	4.71136	1.24941	4.71122	1.24941	4.4692	1.24941	4.54473
1.49929	4.72625	1.49929	4.7051	1.49929	4.46242	1.49929	4.53884
1.74918	4.74114	1.74918	4.69899	1.74918	4.45563	1.74918	4.53295
1.99906	4.75603	1.99906	4.69287	1.99906	4.44884	1.99906	4.52706
2.24894	4.77092	2.24894	4.68675	2.24894	4.44206	2.24894	4.52117
2.49882	4.78582	2.49882	4.68063	2.49882	4.43527	2.49882	4.51528
2.7487	4.80071	2.7487	4.67452	2.7487	4.42848	2.7487	4.50939
2.99859	4.8156	2.99859	4.66581	2.99859	4.4217	2.99859	4.5035
3.24847	4.83049	3.24847	4.65644	3.24847	4.41491	3.24847	4.49761
3.49835	4.84538	3.49835	4.64706	3.49835	4.40812	3.49835	4.49172
3.74823	4.86028	3.74823	4.63769	3.74823	4.40134	3.74823	4.48583
3.99812	4.87517	3.99812	4.65098	3.99812	4.39455	3.99812	4.47995
4.248	4.88728	4.248	4.67076	4.248	4.38776	4.248	4.47406
4.49788	4.89215	4.49788	4.69054	4.49788	4.38789	4.49788	4.46817
4.74776	4.89703	4.74776	4.71033	4.74776	4.39525	4.74776	4.4681
4.99764	4.90191	4.99764	4.70383	4.99764	4.40261	4.99764	4.48524
5.24753	4.9033	5.24753	4.68903	5.24753	4.40997	5.24753	4.50237
5.49741	4.90171	5.49741	4.67423	5.49741	4.40584	5.49741	4.51951
5.74729	4.90012	5.74729	4.65943	5.74729	4.3966	5.74729	4.52512
5.99717	4.89853	5.99717	4.67206	5.99717	4.38736	5.99717	4.51998
6.24706	4.88573	6.24706	4.69421	6.24706	4.37812	6.24706	4.51483
6.49694	4.8701	6.49694	4.71637	6.49694	4.39315	6.49694	4.50968
6.74682	4.85446	6.74682	4.73852	6.74682	4.41101	6.74682	4.51503
6.9967	4.84062	6.9967	4.73417	6.9967	4.42886	6.9967	4.52331
7.24658	4.85556	7.24658	4.71976	7.24658	4.44496	7.24658	4.53158
7.49647	4.87051	7.49647	4.70536	7.49647	4.44523	7.49647	4.53926
7.74635	4.88545	7.74635	4.69095	7.74635	4.44549	7.74635	4.53454
7.99623	4.89327	7.99623	4.69113	7.99623	4.44575	7.99623	4.52982
8.24611	4.88585	8.24611	4.69735	8.24611	4.44227	8.24611	4.52509
8.496	4.87843	8.496	4.70357	8.496	4.43021	8.496	4.52518
8.74588	4.87101	8.74588	4.70978	8.74588	4.41815	8.74588	4.53595
8.99576	4.86902	8.99576	4.71065	8.99576	4.40609	8.99576	4.54672
9.24564	4.87098	9.24564	4.70913	9.24564	4.40801	9.24564	4.55749
9.49552	4.87294	9.49552	4.7076	9.49552	4.42351	9.49552	4.55884
9.74541	4.87491	9.74541	4.70607	9.74541	4.43902	9.74541	4.55321
9.99529	4.88398	9.99529	4.70649	9.99529	4.45452	9.99529	4.54759
10.2452	4.89442	10.2452	4.70788	10.2452	4.451	10.2452	4.54197
10.4951	4.90486	10.4951	4.70926	10.4951	4.43972	10.4951	4.54218
10.7449	4.91375	10.7449	4.71064	10.7449	4.42844	10.7449	4.5435
10.9948	4.90856	10.9948	4.71774	10.9948	4.41717	10.9948	4.54483
11.2447	4.90336	11.2447	4.72785	11.2447	4.4247	11.2447	4.54467
11.4946	4.89817	11.4946	4.73797	11.4946	4.43399	11.4946	4.53167
11.7445	4.89717	11.7445	4.74808	11.7445	4.44328	11.7445	4.51867
11.9943	4.90363	11.9943	4.74718	11.9943	4.45243	11.9943	4.50567
12.2442	4.9101	12.2442	4.74003	12.2442	4.46047	12.2442	4.49844
12.4941	4.91656	12.4941	4.73288	12.4941	4.46851	12.4941	4.50109
12.744	4.91945	12.744	4.72572	12.744	4.47655	12.744	4.50374
12.9939	4.92014	12.9939	4.73402	12.9939	4.48307	12.9939	4.5064
13.2438	4.92083	13.2438	4.75178	13.2438	4.48642	13.2438	4.51684
13.4936	4.92152	13.4936	4.76954	13.4936	4.48976	13.4936	4.5318
13.7435	4.91526	13.7435	4.7873	13.7435	4.4931	13.7435	4.54676
13.9934	4.90805	13.9934	4.79834	13.9934	4.4957	13.9934	4.56172
14.2433	4.90084	14.2433	4.80495	14.2433	4.49763	14.2433	4.57259
14.4932	4.89619	14.4932	4.81156	14.4932	4.49956	14.4932	4.58299
14.7431	4.90721	14.7431	4.81817	14.7431	4.50149	14.7431	4.59339
14.9929	4.91824	14.9929	4.82473	14.9929	4.50951	14.9929	4.6006
15.2428	4.92926	15.2428	4.83124	15.2428	4.5198	15.2428	4.59126
15.4927	4.93468	15.4927	4.83775	15.4927	4.53008	15.4927	4.58192
15.7426	4.93171	15.7426	4.84426	15.7426	4.54037	15.7426	4.57258
15.9925	4.92875	15.9925	4.86857	15.9925	4.55917	15.9925	4.56874
16.2423	4.92578	16.2423	4.90641	16.2423	4.57859	16.2423	4.57229
16.4922	4.92544	16.4922	4.94425	16.4922	4.59802	16.4922	4.57585
16.7421	4.92644	16.7421	4.98209	16.7421	4.61448	16.7421	4.5794
16.992	4.92745	16.992	5.03141	16.992	4.61218	16.992	4.58069
17.2419	4.92846	17.2419	5.09012	17.2419	4.60988	17.2419	4.58095
17.4918	4.93195	17.4918	5.14883	17.4918	4.60759	17.4918	4.58122
17.7416	4.93566	17.7416	5.20754	17.7416	4.60659	17.7416	4.58148
17.9915	4.93937	17.9915	5.3008	17.9915	4.6081	17.9915	4.58909
18.2414	4.94567	18.2414	5.42433	18.2414	4.60961	18.2414	4.59705
18.4913	4.96369	18.4913	5.54787	18.4913	4.61113	18.4913	4.60501
18.7412	4.98171	18.7412	5.6714	18.7412	4.61352	18.7412	4.60672
18.991	4.99973	18.991	5.94601	18.991	4.61665	18.991	4.58619
19.2409	5.01351	19.2409	6.36254	19.2409	4.61979	19.2409	4.56566
19.4908	5.02194	19.4908	6.77907	19.4908	4.62292	19.4908	4.54512
19.7407	5.03037	19.7407	7.19559	19.7407	4.63553	19.7407	4.54759
19.9906	5.03879	19.9906	7.60226	19.9906	4.65135	19.9906	4.57459
20.2405	5.04116	20.2405	7.99901	20.2405	4.66717	20.2405	4.6016
20.4903	5.04095	20.4903	8.39575	20.4903	4.68299	20.4903	4.6286
20.7402	5.04074	20.7402	8.79249	20.7402	4.70019	20.7402	4.63473
20.9901	5.04052	20.9901	8.82211	20.9901	4.71748	20.9901	4.63383
21.24	5.03302	21.24	8.45526	21.24	4.73476	21.24	4.63293
21.4899	5.02523	21.4899	8.08842	21.4899	4.74927	21.4899	4.63199
21.7398	5.01744	21.7398	7.72157	21.7398	4.74864	21.7398	4.62827
21.9896	5.01852	21.9896	7.39617	21.9896	4.74802	21.9896	4.62456
22.2395	5.05069	22.2395	7.11876	22.2395	4.74739	22.2395	4.62085
22.4894	5.08286	22.4894	6.84136	22.4894	4.75611	22.4894	4.61797
22.7393	5.11503	22.7393	6.56395	22.7393	4.78159	22.7393	4.61728
22.9892	5.12254	22.9892	6.33541	22.9892	4.80707	22.9892	4.61659
23.239	5.10356	23.239	6.16757	23.239	4.83254	23.239	4.6159
23.4889	5.08459	23.4889	5.99974	23.4889	4.84019	23.4889	4.61317
23.7388	5.06562	23.7388	5.83191	23.7388	4.83392	23.7388	4.60871
23.9887	5.06762	23.9887	5.70783	23.9887	4.82766	23.9887	4.60426
24.2386	5.07689	24.2386	5.64212	24.2386	4.82139	24.2386	4.5998
24.4885	5.08617	24.4885	5.5764	24.4885	4.82696	24.4885	4.61052
24.7383	5.09546	24.7383	5.51069	24.7383	4.83615	24.7383	4.6249
24.9882	5.1121	24.9882	5.46215	24.9882	4.84533	24.9882	4.63928
25.2381	5.12874	25.2381	5.43823	25.2381	4.85452	25.2381	4.65236
25.488	5.14538	25.488	5.4143	25.488	4.8755	25.488	4.64822
25.7379	5.15392	25.7379	5.39037	25.7379	4.89685	25.7379	4.64408
25.9878	5.13971	25.9878	5.37359	25.9878	4.91821	25.9878	4.63994
26.2376	5.12551	26.2376	5.36782	26.2376	4.93802	26.2376	4.63742
26.4875	5.11131	26.4875	5.36205	26.4875	4.95044	26.4875	4.63811
26.7374	5.11191	26.7374	5.35628	26.7374	4.96287	26.7374	4.6388
26.9873	5.12601	26.9873	5.35644	26.9873	4.97529	26.9873	4.63949
27.2372	5.1401	27.2372	5.36646	27.2372	4.99436	27.2372	4.63557
27.487	5.1542	27.487	5.37647	27.487	5.02443	27.487	4.62857
27.7369	5.1685	27.7369	5.38649	27.7369	5.0545	27.7369	4.62156
27.9868	5.18287	27.9868	5.3936	27.9868	5.08457	27.9868	4.61456
28.2367	5.19723	28.2367	5.39552	28.2367	5.10311	28.2367	4.63679
28.4866	5.21164	28.4866	5.39745	28.4866	5.11329	28.4866	4.66363
28.7365	5.22711	28.7365	5.39937	28.7365	5.12347	28.7365	4.69048
28.9863	5.24259	28.9863	5.39796	28.9863	5.13365	28.9863	4.71365
29.2362	5.25806	29.2362	5.39012	29.2362	5.17161	29.2362	4.7118
29.4861	5.27299	29.4861	5.38227	29.4861	5.21724	29.4861	4.70994
29.736	5.28666	29.736	5.37443	29.736	5.26287	29.736	4.70808
29.9859	5.30034	29.9859	5.37719	29.9859	5.3085	29.9859	4.71507
30.2357	5.31401	30.2357	5.40211	30.2357	5.31902	30.2357	4.73577
30.4856	5.33274	30.4856	5.42702	30.4856	5.3291	30.4856	4.75646
30.7355	5.35537	30.7355	5.45194	30.7355	5.33917	30.7355	4.77715
30.9854	5.37799	30.9854	5.47207	30.9854	5.35635	30.9854	4.78599
31.2353	5.40062	31.2353	5.4814	31.2353	5.4036	31.2353	4.78864
31.4852	5.40679	31.4852	5.49072	31.4852	5.45085	31.4852	4.7913
31.735	5.40944	31.735	5.50004	31.735	5.49809	31.735	4.79395
31.9849	5.41209	31.9849	5.51436	31.9849	5.5406	31.9849	4.81234
32.2348	5.41918	32.2348	5.54095	32.2348	5.57584	32.2348	4.83208
32.4847	5.4744	32.4847	5.56754	32.4847	5.61108	32.4847	4.85182
32.7346	5.52962	32.7346	5.59413	32.7346	5.64632	32.7346	4.86731
32.9845	5.58484	32.9845	5.62197	32.9845	5.68722	32.9845	4.86418
33.2343	5.62465	33.2343	5.65315	33.2343	5.7319	33.2343	4.86105
33.4842	5.63514	33.4842	5.68433	33.4842	5.77659	33.4842	4.85792
33.7341	5.64564	33.7341	5.71551	33.7341	5.82128	33.7341	4.86584
33.984	5.65613	33.984	5.74977	33.984	5.86622	33.984	4.88728
34.2339	5.68653	34.2339	5.79308	34.2339	5.91123	34.2339	4.90871
34.4837	5.72993	34.4837	5.8364	34.4837	5.95623	34.4837	4.93015
34.7336	5.77334	34.7336	5.87971	34.7336	6.00123	34.7336	4.94794
34.9835	5.81674	34.9835	5.92253	34.9835	6.04539	34.9835	4.96428
35.2334	5.85859	35.2334	5.96372	35.2334	6.08956	35.2334	4.98063
35.4833	5.90019	35.4833	6.00491	35.4833	6.13373	35.4833	4.99697
35.7332	5.94179	35.7332	6.04611	35.7332	6.18486	35.7332	5.02266
35.983	5.98238	35.983	6.0898	35.983	6.26228	35.983	5.04855
36.2329	6.01587	36.2329	6.14239	36.2329	6.3397	36.2329	5.07444
36.4828	6.04937	36.4828	6.19498	36.4828	6.41713	36.4828	5.09474
36.7327	6.08286	36.7327	6.24757	36.7327	6.49904	36.7327	5.09766
36.9826	6.13372	36.9826	6.30342	36.9826	6.58732	36.9826	5.10058
37.2325	6.21226	37.2325	6.37214	37.2325	6.6756	37.2325	5.10349
37.4823	6.29081	37.4823	6.44086	37.4823	6.76388	37.4823	5.12519
37.7322	6.36935	37.7322	6.50958	37.7322	6.86041	37.7322	5.16509
37.9821	6.45456	37.9821	6.58192	37.9821	6.96205	37.9821	5.20499
38.232	6.54344	38.232	6.67022	38.232	7.0637	38.232	5.24489
38.4819	6.63231	38.4819	6.75853	38.4819	7.16535	38.4819	5.27663
38.7317	6.72119	38.7317	6.84684	38.7317	7.28104	38.7317	5.30597
38.9816	6.80324	38.9816	6.93591	38.9816	7.39982	38.9816	5.33531
39.2315	6.88459	39.2315	7.02875	39.2315	7.51859	39.2315	5.3656
39.4814	6.96594	39.4814	7.1216	39.4814	7.63824	39.4814	5.42061
39.7313	7.05078	39.7313	7.21444	39.7313	7.79377	39.7313	5.47563
39.9812	7.15312	39.9812	7.31007	39.9812	7.94929	39.9812	5.53065
40.231	7.25546	40.231	7.42152	40.231	8.10482	40.231	5.58976
40.4809	7.35779	40.4809	7.53296	40.4809	8.25984	40.4809	5.65836
40.7308	7.4868	40.7308	7.64441	40.7308	8.41317	40.7308	5.72697
40.9807	7.65167	40.9807	7.76304	40.9807	8.56651	40.9807	5.79557
41.2306	7.81654	41.2306	7.9289	41.2306	8.71984	41.2306	5.85694
41.4804	7.98142	41.4804	8.09476	41.4804	8.91569	41.4804	5.91275
41.7303	8.13115	41.7303	8.26062	41.7303	9.16759	41.7303	5.96857
41.9802	8.27398	41.9802	8.42474	41.9802	9.41949	41.9802	6.02438
42.2301	8.4168	42.2301	8.57535	42.2301	9.67139	42.2301	6.09702
42.48	8.55963	42.48	8.72597	42.48	9.93124	42.48	6.1731
42.7299	8.74943	42.7299	8.87659	42.7299	10.1957	42.7299	6.24919
42.9797	8.94186	42.9797	9.03412	42.9797	10.4601	42.9797	6.32788
43.2296	9.13429	43.2296	9.25587	43.2296	10.7245	43.2296	6.43155
43.4795	9.33672	43.4795	9.47763	43.4795	11.0484	43.4795	6.53522
43.7294	9.57743	43.7294	9.69939	43.7294	11.3836	43.7294	6.63889
43.9793	9.81814	43.9793	9.92569	43.9793	11.7189	43.9793	6.75149
44.2292	10.0589	44.2292	10.2045	44.2292	12.0573	44.2292	6.88005
44.479	10.3381	44.479	10.4833	44.479	12.4665	44.479	7.0086
44.7289	10.6611	44.7289	10.7621	44.7289	12.8757	44.7289	7.13716
44.9788	10.9842	44.9788	11.0434	44.9788	13.2849	44.9788	7.28169
45.2287	11.3073	45.2287	11.3628	45.2287	13.7205	45.2287	7.43587
45.4786	11.6661	45.4786	11.6822	45.4786	14.2368	45.4786	7.59005
45.7284	12.0384	45.7284	12.0017	45.7284	14.7531	45.7284	7.74423
45.9783	12.4107	45.9783	12.3254	45.9783	15.2695	45.9783	7.93567
46.2282	12.783	46.2282	12.7409	46.2282	15.8014	46.2282	8.13182
46.4781	13.2592	46.4781	13.1563	46.4781	16.3524	46.4781	8.32797
46.728	13.7366	46.728	13.5718	46.728	16.9035	46.728	8.535
46.9779	14.2139	46.9779	13.989	46.9779	17.4545	46.9779	8.80273
47.2277	14.7066	47.2277	14.4696	47.2277	18.0765	47.2277	9.07045
47.4776	15.2453	47.4776	14.9503	47.4776	18.7361	47.4776	9.33817
47.7275	15.784	47.7275	15.431	47.7275	19.3957	47.7275	9.6095
47.9774	16.3227	47.9774	15.9124	47.9774	20.0552	47.9774	9.88587
48.2273	16.9159	48.2273	16.4733	48.2273	20.7874	48.2273	10.1622
48.4771	17.5617	48.4771	17.0341	48.4771	21.5318	48.4771	10.4386
48.727	18.2076	48.727	17.5949	48.727	22.2761	48.727	10.7648
48.9769	18.8535	48.9769	18.1557	48.9769	23.0218	48.9769	11.1144
49.2268	19.5471	49.2268	18.7719	49.2268	23.79	49.2268	11.464
49.4767	20.2552	49.4767	19.3884	49.4767	24.5581	49.4767	11.8136
49.7266	20.9632	49.7266	20.0049	49.7266	25.3262	49.7266	12.1893
49.9764	21.6729	49.9764	20.6214	49.9764	26.0953	49.9764	12.5666
50.2263	22.4381	50.2263	21.2595	50.2263	26.8673	50.2263	12.9438
50.4762	23.2034	50.4762	21.898	50.4762	27.6392	50.4762	13.3189
50.7261	23.9687	50.7261	22.5366	50.7261	28.4111	50.7261	13.6861
50.976	24.7043	50.976	23.1752	50.976	29.1451	50.976	14.0533
51.2259	25.367	51.2259	23.7697	51.2259	29.8358	51.2259	14.4205
51.4757	26.0297	51.4757	24.3623	51.4757	30.5265	51.4757	14.7587
51.7256	26.6923	51.7256	24.9549	51.7256	31.2172	51.7256	15.0648
51.9755	27.2956	51.9755	25.5475	51.9755	31.8961	51.9755	15.3709
52.2254	27.8501	52.2254	26.0703	52.2254	32.5692	52.2254	15.677
52.4753	28.4046	52.4753	26.5887	52.4753	33.2424	52.4753	15.9466
52.7251	28.9591	52.7251	27.107	52.7251	33.9156	52.7251	16.2034
52.975	29.345	52.975	27.6254	52.975	34.4258	52.975	16.4601
53.2249	29.6911	53.2249	27.9322	53.2249	34.9129	53.2249	16.7166
53.4748	30.0372	53.4748	28.2213	53.4748	35.4	53.4748	16.8854
53.7247	30.3682	53.7247	28.5104	53.7247	35.8686	53.7247	17.0543
53.9746	30.4966	53.9746	28.7995	53.9746	36.1208	53.9746	17.2232
54.2244	30.6251	54.2244	28.9054	54.2244	36.373	54.2244	17.3534
54.4743	30.7536	54.4743	28.9921	54.4743	36.6252	54.4743	17.3779
54.7242	30.7987	54.7242	29.0789	54.7242	36.8095	54.7242	17.4024
54.9741	30.6743	54.9741	29.1657	54.9741	36.8214	54.9741	17.4268
55.224	30.55	55.224	29.0491	55.224	36.8333	55.224	17.382
55.4739	30.4257	55.4739	28.9068	55.4739	36.8452	55.4739	17.2761
55.7237	30.1573	55.7237	28.7645	55.7237	36.7033	55.7237	17.1703
55.9736	29.7887	55.9736	28.6222	55.9736	36.3988	55.9736	17.0644
56.2235	29.4202	56.2235	28.2586	56.2235	36.0943	56.2235	16.8466
56.4734	29.0516	56.4734	27.8621	56.4734	35.7899	56.4734	16.6001
56.7233	28.5106	56.7233	27.4655	56.7233	35.3422	56.7233	16.3537
56.9731	27.9391	56.9731	27.069	56.9731	34.8302	56.9731	16.104
57.223	27.3676	57.223	26.5253	57.223	34.3182	57.223	15.8042
57.4729	26.7869	57.4729	25.9563	57.4729	33.8062	57.4729	15.5044
57.7228	26.131	57.7228	25.3872	57.7228	33.0441	57.7228	15.2045
57.9727	25.4752	57.9727	24.8182	57.9727	32.2522	57.9727	14.8834
58.2226	24.8193	58.2226	24.1994	58.2226	31.4602	58.2226	14.5178
58.4724	24.134	58.4724	23.5707	58.4724	30.6616	58.4724	14.1523
58.7223	23.3984	58.7223	22.942	58.7223	29.8006	58.7223	13.7868
58.9722	22.6629	58.9722	22.3134	58.9722	28.9396	58.9722	13.4085
59.2221	21.9273	59.2221	21.6293	59.2221	28.0786	59.2221	13.0213
59.472	21.221	59.472	20.933	59.472	27.1942	59.472	12.6341
59.7218	20.5316	59.7218	20.2366	59.7218	26.2554	59.7218	12.2469
59.9717	19.8423	59.9717	19.5403	59.9717	25.3166	59.9717	11.8544
60.2216	19.153	60.2216	18.9139	60.2216	24.3778	60.2216	11.461
60.4715	18.5227	60.4715	18.3049	60.4715	23.4506	60.4715	11.0676
60.7214	17.8996	60.7214	17.6959	60.7214	22.5347	60.7214	10.6836
60.9713	17.2765	60.9713	17.087	60.9713	21.6187	60.9713	10.3699
61.2211	16.6676	61.2211	16.5237	61.2211	20.7028	61.2211	10.0562
61.471	16.1381	61.471	15.973	61.471	19.8723	61.471	9.74245
61.7209	15.6085	61.7209	15.4223	61.7209	19.0771	61.7209	9.46864
61.9708	15.079	61.9708	14.8717	61.9708	18.2818	61.9708	9.25912
62.2207	14.6163	62.2207	14.4013	62.2207	17.4865	62.2207	9.0496
62.4706	14.2491	62.4706	13.9555	62.4706	16.8167	62.4706	8.84008
62.7204	13.8819	62.7204	13.5097	62.7204	16.159	62.7204	8.64797
62.9703	13.5148	62.9703	13.0638	62.9703	15.5013	62.9703	8.46535
63.2202	13.2021	63.2202	12.6996	63.2202	14.8602	63.2202	8.28273
63.4701	12.916	63.4701	12.3628	63.4701	14.346	63.4701	8.10011
63.72	12.6299	63.72	12.026	63.72	13.8318	63.72	7.99093
63.9698	12.3439	63.9698	11.6892	63.9698	13.3176	63.9698	7.88885
64.2197	12.1516	64.2197	11.4232	64.2197	12.8416	64.2197	7.78677
64.4696	11.9662	64.4696	11.1831	64.4696	12.4469	64.4696	7.6818
64.7195	11.7809	64.7195	10.9431	64.7195	12.0522	64.7195	7.56333
64.9694	11.615	64.9694	10.7031	64.9694	11.6575	64.9694	7.44485
65.2193	11.5312	65.2193	10.5082	65.2193	11.3143	65.2193	7.32638
65.4691	11.4473	65.4691	10.3315	65.4691	11.0182	65.4691	7.23173
65.719	11.3635	65.719	10.1547	65.719	10.722	65.719	7.16732
65.9689	11.2633	65.9689	9.97796	65.9689	10.4258	65.9689	7.10291
66.2188	11.1434	66.2188	9.84317	66.2188	10.1829	66.2188	7.0385
66.4687	11.0234	66.4687	9.72669	66.4687	9.95994	66.4687	6.98845
66.7186	10.9035	66.7186	9.61021	66.7186	9.73702	66.7186	6.94441
66.9684	10.8437	66.9684	9.49373	66.9684	9.51409	66.9684	6.90038
67.2183	10.8082	67.2183	9.38874	67.2183	9.36411	67.2183	6.85634
67.4682	10.7726	67.4682	9.28919	67.4682	9.2196	67.4682	6.82794
67.7181	10.737	67.7181	9.18963	67.7181	9.07509	67.7181	6.80003
67.968	10.6474	67.968	9.09008	67.968	8.93015	67.968	6.77213
68.2178	10.5562	68.2178	9.01333	68.2178	8.78241	68.2178	6.74211
68.4677	10.4651	68.4677	8.94825	68.4677	8.63466	68.4677	6.70518
68.7176	10.3812	68.7176	8.88318	68.7176	8.48691	68.7176	6.66825
68.9675	10.3212	68.9675	8.81811	68.9675	8.3567	68.9675	6.63133
69.2174	10.2612	69.2174	8.72871	69.2174	8.2609	69.2174	6.64147
69.4673	10.2012	69.4673	8.62585	69.4673	8.1651	69.4673	6.69898
69.7171	10.1143	69.7171	8.52298	69.7171	8.0693	69.7171	6.75649
69.967	9.99971	69.967	8.42012	69.967	7.9637	69.967	6.81401
70.2169	9.88513	70.2169	8.35407	70.2169	7.84978	70.2169	6.79207
70.4668	9.77055	70.4668	8.30997	70.4668	7.73586	70.4668	6.74544
70.7167	9.6745	70.7167	8.26586	70.7167	7.62195	70.7167	6.6988
70.9665	9.58451	70.9665	8.22176	70.9665	7.53253	70.9665	6.65181
71.2164	9.49452	71.2164	8.16125	71.2164	7.45151	71.2164	6.59234
71.4663	9.40442	71.4663	8.09021	71.4663	7.37048	71.4663	6.53286
71.7162	9.3059	71.7162	8.01917	71.7162	7.28945	71.7162	6.47339
71.9661	9.20738	71.9661	7.94813	71.9661	7.23968	71.9661	6.4212
72.216	9.10886	72.216	7.89585	72.216	7.19159	72.216	6.38671
72.4658	9.01587	72.4658	7.85653	72.4658	7.14351	72.4658	6.35222
72.7157	8.93754	72.7157	7.81721	72.7157	7.09264	72.7157	6.31774
72.9656	8.85921	72.9656	7.77789	72.9656	7.02623	72.9656	6.28349
73.2155	8.78088	73.2155	7.74469	73.2155	6.95982	73.2155	6.24943
73.4654	8.69966	73.4654	7.71603	73.4654	6.89342	73.4654	6.21536
73.7153	8.61593	73.7153	7.68737	73.7153	6.82281	73.7153	6.1813
73.9651	8.53219	73.9651	7.6587	73.9651	6.7446	73.9651	6.1825
74.215	8.44846	74.215	7.63323	74.215	6.6664	74.215	6.19141
74.4649	8.39487	74.4649	7.61029	74.4649	6.58819	74.4649	6.20033
74.7148	8.34908	74.7148	7.58735	74.7148	6.53601	74.7148	6.20745
74.9647	8.30329	74.9647	7.56441	74.9647	6.50432	74.9647	6.1953
75.2145	8.26003	75.2145	7.55065	75.2145	6.47263	75.2145	6.18315
75.4644	8.26035	75.4644	7.54473	75.4644	6.44094	75.4644	6.171
75.7143	8.26066	75.7143	7.53881	75.7143	6.41065	75.7143	6.17298
75.9642	8.26098	75.9642	7.53289	75.9642	6.38078	75.9642	6.20126
76.2141	8.25993	76.2141	7.53837	76.2141	6.35092	76.2141	6.22954
76.464	8.2559	76.464	7.55431	76.464	6.32106	76.464	6.25782
76.7138	8.25187	76.7138	7.57024	76.7138	6.31391	76.7138	6.28222
76.9637	8.24785	76.9637	7.58617	76.9637	6.30754	76.9637	6.30418
77.2136	8.27256	77.2136	7.61841	77.2136	6.30117	77.2136	6.32615
77.4635	8.31851	77.4635	7.66666	77.4635	6.29599	77.4635	6.34811
77.7134	8.36446	77.7134	7.71491	77.7134	6.29656	77.7134	6.41314
77.9633	8.41041	77.9633	7.76316	77.9633	6.29714	77.9633	6.48412
78.2131	8.46517	78.2131	7.83118	78.2131	6.29771	78.2131	6.55511
78.463	8.52166	78.463	7.92003	78.463	6.3061	78.463	6.62518
78.7129	8.57816	78.7129	8.00888	78.7129	6.32755	78.7129	6.6897
78.9628	8.63971	78.9628	8.09773	78.9628	6.34901	78.9628	6.75421
79.2127	8.74915	79.2127	8.18023	79.2127	6.37047	79.2127	6.81873
79.4625	8.85859	79.4625	8.25556	79.4625	6.45413	79.4625	6.89314
79.7124	8.96803	79.7124	8.3309	79.7124	6.58323	79.7124	6.98195
79.9623	9.07511	79.9623	8.40623	79.9623	6.71234	79.9623	7.07077
80.2122	9.17792	80.2122	8.5202	80.2122	6.84145	80.2122	7.15959
80.4621	9.28073	80.4621	8.68097	80.4621	6.84861	80.4621	7.27374
80.712	9.38355	80.712	8.84175	80.712	6.82168	80.712	7.40028
80.9618	9.53037	80.9618	9.00253	80.9618	6.79474	80.9618	7.52681
81.2117	9.70462	81.2117	9.16902	81.2117	6.7678	81.2117	7.65335
81.4616	9.87888	81.4616	9.34292	81.4616	6.79728	81.4616	7.83958
81.7115	10.0531	81.7115	9.51682	81.7115	6.82761	81.7115	8.0299
81.9614	10.2358	81.9614	9.69072	81.9614	6.85794	81.9614	8.22021
82.2112	10.4196	82.2112	9.8793	82.2112	6.88783	82.2112	8.40682
82.4611	10.6035	82.4611	10.0884	82.4611	6.91581	82.4611	8.57867
82.711	10.7856	82.711	10.2975	82.711	6.9438	82.711	8.75052
82.9609	10.9571	82.9609	10.5065	82.9609	6.97178	82.9609	8.92237
83.2108	11.1285	83.2108	10.7349	83.2108	7.01581	83.2108	9.11684
83.4607	11.3	83.4607	10.9924	83.4607	7.08467	83.4607	9.33734
83.7105	11.4822	83.7105	11.2498	83.7105	7.15353	83.7105	9.55784
83.9604	11.6808	83.9604	11.5072	83.9604	7.22239	83.9604	9.77834
84.2103	11.8795	84.2103	11.7704	84.2103	7.29044	84.2103	9.95973
84.4602	12.0781	84.4602	12.0429	84.4602	7.35795	84.4602	10.1266
84.7101	12.2144	84.7101	12.3155	84.7101	7.42545	84.7101	10.2935
84.96	12.3182	84.96	12.588	84.96	7.49295	84.96	10.4603
85.2098	12.4219	85.2098	12.8553	85.2098	7.5719	85.2098	10.6219
85.4597	12.5257	85.4597	13.1136	85.4597	7.65371	85.4597	10.7835
85.7096	12.5919	85.7096	13.3719	85.7096	7.73551	85.7096	10.945
85.9595	12.6548	85.9595	13.6302	85.9595	7.81716	85.9595	11.0893
86.2094	12.7177	86.2094	13.881	86.2094	7.85115	86.2094	11.184
86.4592	12.7713	86.4592	14.1177	86.4592	7.88513	86.4592	11.2786
86.7091	12.7825	86.7091	14.3543	86.7091	7.91912	86.7091	11.3733
86.959	12.7936	86.959	14.591	86.959	7.9514	86.959	11.4247
87.2089	12.8047	87.2089	14.7886	87.2089	7.97714	87.2089	11.4366
87.4588	12.7727	87.4588	14.907	87.4588	8.00287	87.4588	11.4486
87.7087	12.6852	87.7087	15.0253	87.7087	8.02861	87.7087	11.4605
87.9585	12.5977	87.9585	15.1437	87.9585	8.04479	87.9585	11.4283
88.2084	12.5102	88.2084	15.2358	88.2084	8.04724	88.2084	11.3842
88.4583	12.4227	88.4583	15.2703	88.4583	8.04969	88.4583	11.34
88.7082	12.3353	88.7082	15.3049	88.7082	8.05215	88.7082	11.2917
88.9581	12.2479	88.9581	15.3394	88.9581	8.04556	88.9581	11.167
89.208	12.1604	89.208	15.341	89.208	8.03329	89.208	11.0422
89.4578	11.9873	89.4578	15.2641	89.4578	8.02102	89.4578	10.9174
89.7077	11.8104	89.7077	15.1871	89.7077	8.00875	89.7077	10.779
89.9576	11.6334	89.9576	15.1101	89.9576	7.95463	89.9576	10.6113
90.2075	11.4551	90.2075	15.0053	90.2075	7.89119	90.2075	10.4436
90.4574	11.2716	90.4574	14.8279	90.4574	7.82776	90.4574	10.2759
90.7072	11.088	90.7072	14.6506	90.7072	7.76435	90.7072	10.1038
90.9571	10.9045	90.9571	14.4732	90.9571	7.70175	90.9571	9.92857
91.207	10.7213	91.207	14.2837	91.207	7.63916	91.207	9.75333
91.4569	10.5385	91.4569	14.0596	91.4569	7.57656	91.4569	9.57808
91.7068	10.3556	91.7068	13.8354	91.7068	7.5055	91.7068	9.39943
91.9567	10.1728	91.9567	13.6113	91.9567	7.40537	91.9567	9.22015
92.2065	9.99263	92.2065	13.3803	92.2065	7.30524	92.2065	9.04088
92.4564	9.81339	92.4564	13.1277	92.4564	7.2051	92.4564	8.86038
92.7063	9.63416	92.7063	12.8751	92.7063	7.12188	92.7063	8.6699
92.9562	9.45492	92.9562	12.6225	92.9562	7.06117	92.9562	8.47943
93.2061	9.29967	93.2061	12.3663	93.2061	7.00045	93.2061	8.28896
93.4559	9.14444	93.4559	12.0977	93.4559	6.93973	93.4559	8.11266
93.7058	8.98921	93.7058	11.8292	93.7058	6.85084	93.7058	7.96012
93.9557	8.8432	93.9557	11.5606	93.9557	6.74559	93.9557	7.80758
94.2056	8.72354	94.2056	11.2963	94.2056	6.64034	94.2056	7.65505
94.4555	8.60387	94.4555	11.0482	94.4555	6.53509	94.4555	7.53625
94.7054	8.4842	94.7054	10.8001	94.7054	6.4515	94.7054	7.43661
94.9552	8.36363	94.9552	10.552	94.9552	6.37214	94.9552	7.33697
95.2051	8.24221	95.2051	10.3118	95.2051	6.29279	95.2051	7.23733
95.455	8.1208	95.455	10.105	95.455	6.21299	95.455	7.14861
95.7049	7.99938	95.7049	9.89825	95.7049	6.12268	95.7049	7.06107
95.9548	7.9173	95.9548	9.69149	95.9548	6.03236	95.9548	6.97353
96.2047	7.84634	96.2047	9.49199	96.2047	5.94204	96.2047	6.89427
96.4545	7.77538	96.4545	9.32717	96.4545	5.85783	96.4545	6.85638
96.7044	7.70439	96.7044	9.16234	96.7044	5.79257	96.7044	6.8185
96.9543	7.63274	96.9543	8.99752	96.9543	5.72731	96.9543	6.78062
97.2042	7.56108	97.2042	8.83886	97.2042	5.66205	97.2042	6.74955
97.4541	7.48943	97.4541	8.71365	97.4541	5.60165	97.4541	6.72748
97.7039	7.43351	97.7039	8.58845	97.7039	5.54725	97.7039	6.70541
97.9538	7.41427	97.9538	8.46324	97.9538	5.49285	97.9538	6.68334
98.2037	7.39503	98.2037	8.34035	98.2037	5.43845	98.2037	6.64761
98.4536	7.37579	98.4536	8.23197	98.4536	5.40438	98.4536	6.60591
98.7035	7.35145	98.7035	8.12358	98.7035	5.3812	98.7035	6.56421
98.9534	7.3231	98.9534	8.01519	98.9534	5.35802	98.9534	6.52251
99.2032	7.29474	99.2032	7.91387	99.2032	5.33484	99.2032	6.51422
99.4531	7.26639	99.4531	7.86395	99.4531	5.3088	99.4531	6.50732
99.703	7.23547	99.703	7.81402	99.703	5.28228	99.703	6.50042
99.9529	7.20399	99.9529	7.76409	99.9529	5.25576	99.9529	6.49236
100.203	7.17251	100.203	7.71533	100.203	5.22889	100.203	6.48026
100.453	7.14047	100.453	7.67665	100.453	5.19636	100.453	6.46817
100.703	7.10205	100.703	7.63798	100.703	5.16384	100.703	6.45607
100.952	7.06363	100.952	7.5993	100.952	5.13131	100.952	6.43917
101.202	7.0252	101.202	7.56035	101.202	5.09918	101.202	6.41726
101.452	6.99314	101.452	7.51851	101.452	5.06817	101.452	6.39535
101.702	6.97337	101.702	7.47668	101.702	5.03716	101.702	6.37344
101.952	6.95361	101.952	7.43484	101.952	5.00615	101.952	6.3588
102.202	6.93384	102.202	7.39316	102.202	4.99559	102.202	6.34654
102.452	6.91394	102.452	7.35349	102.452	5.00848	102.452	6.33429
102.702	6.89396	102.702	7.31383	102.702	5.02138	102.702	6.32145
102.951	6.87398	102.951	7.27416	102.951	5.03427	102.951	6.27651
103.201	6.854	103.201	7.23478	103.201	5.0198	103.201	6.23157
103.451	6.81631	103.451	7.20054	103.451	4.99182	103.451	6.18663
103.701	6.77577	103.701	7.1663	103.701	4.96384	103.701	6.14418
103.951	6.73523	103.951	7.13206	103.951	4.93586	103.951	6.10805
104.201	6.69273	104.201	7.09756	104.201	4.91722	104.201	6.07192
104.451	6.63613	104.451	7.05538	104.451	4.89994	104.451	6.03579
104.701	6.57953	104.701	7.0132	104.701	4.88265	104.701	5.99417
104.951	6.52293	104.951	6.97102	104.951	4.86678	104.951	5.94801
105.2	6.47454	105.2	6.92896	105.2	4.86782	105.2	5.90185
105.45	6.43946	105.45	6.89438	105.45	4.86887	105.45	5.8557
105.7	6.40438	105.7	6.85979	105.7	4.86991	105.7	5.81479
105.95	6.36929	105.95	6.82521	105.95	4.86305	105.95	5.7751
106.2	6.35269	106.2	6.79063	106.2	4.83591	106.2	5.73541
106.45	6.34638	106.45	6.73658	106.45	4.80876	106.45	5.69755
106.7	6.34007	106.7	6.68251	106.7	4.78161	106.7	5.68201
106.95	6.33377	106.95	6.62844	106.95	4.76154	106.95	5.66646
107.199	6.28906	107.199	6.57437	107.199	4.74901	107.199	5.65091
107.449	6.2402	107.449	6.5401	107.449	4.73648	107.449	5.6303
107.699	6.19133	107.699	6.50621	107.699	4.72395	107.699	5.59985
107.949	6.14992	107.949	6.47232	107.949	4.72337	107.949	5.56939
108.199	6.1469	108.199	6.43842	108.199	4.72823	108.199	5.53894
108.449	6.14388	108.449	6.37961	108.449	4.73308	108.449	5.52445
108.699	6.14086	108.699	6.31987	108.699	4.73794	108.699	5.52042
108.949	6.12614	108.949	6.26013	108.949	4.72157	108.949	5.51639
109.199	6.09546	109.199	6.20038	109.199	4.70262	109.199	5.51236
109.448	6.06477	109.448	6.18253	109.448	4.68367	109.448	5.52335
109.698	6.03409	109.698	6.16703	109.698	4.66469	109.698	5.53661
109.948	6.03674	109.948	6.15154	109.948	4.64537	109.948	5.54988
110.198	6.05486	110.198	6.13605	110.198	4.62605	110.198	5.55996
110.448	6.07299	110.448	6.10635	110.448	4.60674	110.448	5.54935
110.698	6.09111	110.698	6.07557	110.698	4.59091	110.698	5.53874
110.948	6.09359	110.948	6.04478	110.948	4.58329	110.948	5.52813
111.198	6.09513	111.198	6.014	111.198	4.57567	111.198	5.5318
111.447	6.09667	111.447	5.9972	111.447	4.56805	111.447	5.55711
111.697	6.09085	111.697	5.98176	111.697	4.56669	111.697	5.58242
111.947	6.05624	111.947	5.96632	111.947	4.57155	111.947	5.60772
112.197	6.02164	112.197	5.95088	112.197	4.5764	112.197	5.60338
112.447	5.98703	112.447	5.93676	112.447	4.58126	112.447	5.58391
112.697	5.98112	112.697	5.9228	112.697	4.57181	112.697	5.56444
112.947	6.00842	112.947	5.90884	112.947	4.55641	112.947	5.54497
113.197	6.03571	113.197	5.89488	113.197	4.54101	113.197	5.53366
113.447	6.063	113.447	5.89584	113.447	4.52561	113.447	5.52299
113.696	6.03682	113.696	5.8989	113.696	4.53595	113.696	5.51233
113.946	5.99024	113.946	5.90195	113.946	4.54884	113.946	5.50426
114.196	5.94365	114.196	5.90501	114.196	4.56174	114.196	5.50718
114.446	5.89707	114.446	5.88594	114.446	4.57131	114.446	5.51009
114.696	5.8944	114.696	5.86325	114.696	4.55486	114.696	5.51301
114.946	5.89244	114.946	5.84055	114.946	4.53842	114.946	5.51489
115.196	5.89047	115.196	5.81786	115.196	4.52197	115.196	5.51553
115.446	5.88653	115.446	5.8237	115.446	4.50947	115.446	5.51616
115.695	5.87646	115.695	5.8349	115.695	4.50545	115.695	5.5168
115.945	5.86639	115.945	5.8461	115.945	4.50143	115.945	5.51079
116.195	5.85632	116.195	5.8573	116.195	4.49741	116.195	5.5022
116.445	5.8419	116.445	5.85979	116.445	4.49806	116.445	5.4936
116.695	5.82319	116.695	5.86043	116.695	4.50302	116.695	5.48501
116.945	5.80448	116.945	5.86107	116.945	4.50798	116.945	5.4668
117.195	5.78577	117.195	5.86172	117.195	4.51294	117.195	5.44845
117.445	5.75726	117.445	5.844	117.445	4.50092	117.445	5.43009
117.695	5.72572	117.695	5.8219	117.695	4.48244	117.695	5.41433
117.944	5.69419	117.944	5.7998	117.944	4.46396	117.944	5.40642
118.194	5.66347	118.194	5.7777	118.194	4.44548	118.194	5.39852
118.444	5.66453	118.444	5.75026	118.444	4.43591	118.444	5.39061
118.694	5.66559	118.694	5.7214	118.694	4.42703	118.694	5.38105
118.944	5.66665	118.944	5.69254	118.944	4.41816	118.944	5.36991
119.194	5.66337	119.194	5.66368	119.194	4.41116	119.194	5.35876
119.444	5.64922	119.444	5.6443	119.444	4.41654	119.444	5.34762
119.694	5.63507	119.694	5.62773	119.694	4.42191	119.694	5.34254
119.943	5.62092	119.943	5.61115	119.943	4.42729	119.943	5.3392
120.193	5.61047	120.193	5.59458	120.193	4.43368	120.193	5.33586
120.443	5.60311	120.443	5.57718	120.443	4.44209	120.443	5.33207
120.693	5.59574	120.693	5.55952	120.693	4.45049	120.693	5.31795
120.943	5.58837	120.943	5.54186	120.943	4.4589	120.943	5.30384
121.193	5.5986	121.193	5.5242	121.193	4.45746	121.193	5.28973
121.443	5.61307	121.443	5.49715	121.443	4.44759	121.443	5.28158
121.693	5.62753	121.693	5.46676	121.693	4.43772	121.693	5.28694
121.943	5.63965	121.943	5.43637	121.943	4.42786	121.943	5.2923
122.192	5.61845	122.192	5.40598	122.192	4.42055	122.192	5.29765
122.442	5.59726	122.442	5.4024	122.442	4.41413	122.442	5.29393
122.692	5.57606	122.692	5.40926	122.692	4.40771	122.692	5.28337
122.942	5.55387	122.942	5.41612	122.942	4.40128	122.942	5.27281
123.192	5.52965	123.192	5.42298	123.192	4.41072	123.192	5.26225
123.442	5.50543	123.442	5.40582	123.442	4.42106	123.442	5.26446
123.692	5.48122	123.692	5.37849	123.692	4.43139	123.692	5.26918
123.942	5.48484	123.942	5.35116	123.942	4.43823	123.942	5.2739
124.191	5.5081	124.191	5.32383	124.191	4.42523	124.191	5.27706
124.441	5.53137	124.441	5.30788	124.441	4.41223	124.441	5.26613
124.691	5.55463	124.691	5.29718	124.691	4.39923	124.691	5.25521
124.941	5.56278	124.941	5.28647	124.941	4.39402	124.941	5.24428
125.191	5.56819	125.191	5.27577	125.191	4.40306	125.191	5.2482
125.441	5.57359	125.441	5.27069	125.441	4.41209	125.441	5.27807
125.691	5.58288	125.691	5.26842	125.691	4.42112	125.691	5.30794
125.941	5.62464	125.941	5.26615	125.941	4.42218	125.941	5.33781
126.191	5.6664	126.191	5.26388	126.191	4.41691	126.191	5.35471
126.44	5.70816	126.44	5.25661	126.44	4.41163	126.44	5.36394
126.69	5.73328	126.69	5.24665	126.69	4.40636	126.69	5.37318
126.94	5.72967	126.94	5.23668	126.94	4.39557	126.94	5.38241
127.19	5.72607	127.19	5.22672	127.19	4.38304	127.19	5.39036
127.44	5.72246	127.44	5.23111	127.44	4.37051	127.44	5.39816
127.69	5.71913	127.69	5.24384	127.69	4.35798	127.69	5.40596
127.94	5.71595	127.94	5.25656	127.94	4.37617	127.94	5.41482
128.19	5.71277	128.19	5.26929	128.19	4.39548	128.19	5.42936
128.439	5.70959	128.439	5.27219	128.439	4.4148	128.439	5.44389
128.689	5.72122	128.689	5.26893	128.689	4.42967	128.689	5.45843
128.939	5.73474	128.939	5.26567	128.939	4.42257	128.939	5.46697
129.189	5.74825	129.189	5.26242	129.189	4.41547	129.189	5.46729
129.439	5.7595	129.439	5.26642	129.439	4.40837	129.439	5.46761
129.689	5.75764	129.689	5.2753	129.689	4.40281	129.689	5.46793
129.939	5.75579	129.939	5.28418	129.939	4.39983	129.939	5.48969
130.189	5.75393	130.189	5.29306	130.189	4.39685	130.189	5.52126
130.439	5.76217	130.439	5.30079	130.439	4.39388	130.439	5.55282
130.688	5.78507	130.688	5.3077	130.688	4.38694	130.688	5.58439
130.938	5.80796	130.938	5.31461	130.938	4.37707	130.938	5.59831
131.188	5.83085	131.188	5.32151	131.188	4.3672	131.188	5.61131
131.438	5.82659	131.438	5.33689	131.438	4.35733	131.438	5.62431
131.688	5.80884	131.688	5.35884	131.688	4.3687	131.688	5.63736
131.938	5.79108	131.938	5.3808	131.938	4.38609	131.938	5.65063
132.188	5.77333	132.188	5.40275	132.188	4.40347	132.188	5.66389
132.438	5.77895	132.438	5.42602	132.438	4.42086	132.438	5.67715
132.687	5.78636	132.687	5.45039	132.687	4.41879	132.687	5.68744
132.937	5.79378	132.937	5.47476	132.937	4.41639	132.937	5.6945
133.187	5.7957	133.187	5.49914	133.187	4.41399	133.187	5.70155
133.437	5.77392	133.437	5.52286	133.437	4.41284	133.437	5.70861
133.687	5.75213	133.687	5.54599	133.687	4.41712	133.687	5.71062
133.937	5.73035	133.937	5.56913	133.937	4.4214	133.937	5.71088
134.187	5.71347	134.187	5.59227	134.187	4.42568	134.187	5.71115
134.437	5.70261	134.437	5.60664	134.437	4.42173	134.437	5.71113
134.687	5.69174	134.687	5.61261	134.687	4.40492	134.687	5.67781
134.936	5.68088	134.936	5.61858	134.936	4.38811	134.936	5.64449
135.186	5.67993	135.186	5.62455	135.186	4.3713	135.186	5.61117
135.436	5.68306	135.436	5.64575	135.436	4.37303	135.436	5.58558
135.686	5.68619	135.686	5.6826	135.686	4.38744	135.686	5.58059
135.936	5.68931	135.936	5.71945	135.936	4.40185	135.936	5.57561
136.186	5.68386	136.186	5.75631	136.186	4.41625	136.186	5.57062
136.436	5.67814	136.436	5.77391	136.436	4.41405	136.436	5.55996
136.686	5.67242	136.686	5.77031	136.686	4.40763	136.686	5.54442
136.935	5.66674	136.935	5.76671	136.935	4.40121	136.935	5.52887
137.185	5.66123	137.185	5.76311	137.185	4.39477	137.185	5.51332
137.435	5.65572	137.435	5.77063	137.435	4.37169	137.435	5.50084
137.685	5.65021	137.685	5.7913	137.685	4.34862	137.685	5.48912
137.935	5.64589	137.935	5.81197	137.935	4.32554	137.935	5.47739
138.185	5.64281	138.185	5.83264	138.185	4.30532	138.185	5.46739
138.435	5.63974	138.435	5.83663	138.435	4.29618	138.435	5.48171
138.685	5.63667	138.685	5.81946	138.685	4.28705	138.685	5.49604
138.935	5.65068	138.935	5.80229	138.935	4.27791	138.935	5.51036
139.184	5.6704	139.184	5.78513	139.184	4.27848	139.184	5.52281
139.434	5.69011	139.434	5.77293	139.434	4.2931	139.434	5.53146
139.684	5.70973	139.684	5.7675	139.684	4.30771	139.684	5.54011
139.934	5.71974	139.934	5.76208	139.934	4.32233	139.934	5.54875
140.184	5.72976	140.184	5.75665	140.184	4.32414	140.184	5.57397
140.434	5.73978	140.434	5.73562	140.434	4.31782	140.434	5.61048
140.684	5.75131	140.684	5.69176	140.684	4.3115	140.684	5.64698
140.934	5.76695	140.934	5.6479	140.934	4.30518	140.934	5.68348
141.183	5.78258	141.183	5.60405	141.183	4.299	141.183	5.71675
141.433	5.79821	141.433	5.57451	141.433	4.29283	141.433	5.74948
141.683	5.82754	141.683	5.5675	141.683	4.28667	141.683	5.78222
141.933	5.86898	141.933	5.5605	141.933	4.2807	141.933	5.81936
142.183	5.91043	142.183	5.55349	142.183	4.28431	142.183	5.8877
142.433	5.95187	142.433	5.54391	142.433	4.28791	142.433	5.95603
142.683	6.00362	142.683	5.52994	142.683	4.29151	142.683	6.02437
142.933	6.0581	142.933	5.51598	142.933	4.29545	142.933	6.10138
143.183	6.11259	143.183	5.50202	143.183	4.30057	143.183	6.19205
143.432	6.16625	143.432	5.4927	143.432	4.30568	143.432	6.28273
143.682	6.20478	143.682	5.49186	143.682	4.3108	143.682	6.3734
143.932	6.24331	143.932	5.49102	143.932	4.31685	143.932	6.46889
144.182	6.28184	144.182	5.49018	144.182	4.32416	144.182	6.56693
144.432	6.31982	144.432	5.49326	144.432	4.33147	144.432	6.66498
144.682	6.3566	144.682	5.50407	144.682	4.33878	144.682	6.76303
144.932	6.39338	144.932	5.51487	144.932	4.33921	144.932	6.87149
145.182	6.43016	145.182	5.52567	145.182	4.33561	145.182	6.98089
145.431	6.47203	145.431	5.54057	145.431	4.332	145.431	7.09029
145.681	6.51771	145.681	5.5642	145.681	4.3284	145.681	7.20153
145.931	6.5634	145.931	5.58783	145.931	4.32776	145.931	7.32101
146.181	6.60908	146.181	5.61146	146.181	4.32771	146.181	7.44049
146.431	6.64639	146.431	5.64654	146.431	4.32766	146.431	7.55997
146.681	6.682	146.681	5.70816	146.681	4.32809	146.681	7.66484
146.931	6.71761	146.931	5.76978	146.931	4.34088	146.931	7.75153
147.181	6.75041	147.181	5.8314	147.181	4.35367	147.181	7.83823
147.431	6.7554	147.431	5.88489	147.431	4.36646	147.431	7.92492
147.68	6.76038	147.68	5.91789	147.68	4.37401	147.68	7.98708
147.93	6.76536	147.93	5.9509	147.93	4.36508	147.93	8.03923
148.18	6.77	148.18	5.9839	148.18	4.35615	148.18	8.09139
148.43	6.77403	148.43	6.02661	148.43	4.34723	148.43	8.14354
148.68	6.77806	148.68	6.09602	148.68	4.34508	148.68	8.17765
148.93	6.78209	148.93	6.16544	148.93	4.3514	148.93	8.21128
149.18	6.79218	149.18	6.23485	149.18	4.35772	149.18	8.24492
149.43	6.80612	149.43	6.30125	149.43	4.36404	149.43	8.26898
149.679	6.82006	149.679	6.35858	149.679	4.36402	149.679	8.26256
149.929	6.834	149.929	6.4159	149.929	4.36057	149.929	8.25614
150.179	6.80345	150.179	6.47323	150.179	4.35713	150.179	8.24972
150.429	6.76641	150.429	6.52094	150.429	4.35368	150.429	8.22748
150.679	6.72936	150.679	6.53678	150.679	4.35553	150.679	8.18965
150.929	6.6932	150.929	6.55261	150.929	4.3583	150.929	8.15182
151.179	6.66284	151.179	6.56845	151.179	4.36107	151.179	8.11399
151.429	6.63247	151.429	6.58951	151.429	4.36394	151.429	8.04931
151.679	6.6021	151.679	6.62972	151.679	4.36864	151.679	7.97652
151.928	6.57575	151.928	6.66992	151.928	4.37334	151.928	7.90372
152.178	6.55562	152.178	6.71013	152.178	4.37804	152.178	7.83063
152.428	6.53548	152.428	6.74401	152.428	4.37983	152.428	7.74855
152.678	6.51534	152.678	6.75205	152.678	4.37336	152.678	7.66647
152.928	6.4951	152.928	6.76009	152.928	4.36689	152.928	7.58439
153.178	6.4748	153.178	6.76813	153.178	4.36041	153.178	7.50526
153.428	6.4545	153.428	6.77205	153.428	4.35544	153.428	7.4331
153.678	6.4342	153.678	6.7571	153.678	4.3522	153.678	7.36095
153.927	6.41042	153.927	6.74215	153.927	4.34897	153.927	7.28879
154.177	6.38631	154.177	6.7272	154.177	4.34573	154.177	7.22095
154.427	6.36219	154.427	6.7169	154.427	4.34239	154.427	7.15649
154.677	6.34086	154.677	6.73061	154.677	4.33899	154.677	7.09203
154.927	6.33275	154.927	6.74433	154.927	4.3356	154.927	7.02756
155.177	6.32464	155.177	6.75804	155.177	4.33221	155.177	6.98571
155.427	6.31653	155.427	6.76255	155.427	4.34536	155.427	6.94862
155.677	6.3199	155.677	6.71252	155.677	4.36097	155.677	6.91153
155.927	6.33824	155.927	6.6625	155.927	4.37658	155.927	6.87462
156.176	6.35657	156.176	6.61247	156.176	4.39025	156.176	6.8395
156.426	6.37491	156.426	6.56291	156.426	4.37981	156.426	6.80438
156.676	6.37235	156.676	6.51654	156.676	4.36937	156.676	6.76925
156.926	6.36059	156.926	6.47016	156.926	4.35893	156.926	6.75037
157.176	6.34882	157.176	6.42379	157.176	4.34975	157.176	6.76103
157.426	6.33706	157.426	6.3781	157.426	4.34385	157.426	6.7717
157.676	6.34314	157.676	6.33799	157.676	4.33795	157.676	6.78236
157.926	6.35009	157.926	6.29789	157.926	4.33205	157.926	6.78793
158.175	6.35703	158.175	6.25778	158.175	4.33355	158.175	6.79038
158.425	6.36403	158.425	6.2182	158.425	4.34299	158.425	6.79282
158.675	6.37124	158.675	6.18387	158.675	4.35244	158.675	6.79526
158.925	6.37844	158.925	6.14953	158.925	4.36189	158.925	6.80192
159.175	6.38565	159.175	6.11519	159.175	4.37163	159.175	6.80913
159.425	6.3953	159.425	6.08271	159.425	4.3815	159.425	6.81635
159.675	6.40765	159.675	6.07314	159.675	4.39136	159.675	6.82622
159.925	6.42	159.925	6.06357	159.925	4.40123	159.925	6.85142
160.175	6.43235	160.175	6.054	160.175	4.39522	160.175	6.87663
160.424	6.43106	160.424	6.04379	160.424	4.38724	160.424	6.90183
160.674	6.42486	160.674	6.02312	160.674	4.37925	160.674	6.9239
160.924	6.41866	160.924	6.00245	160.924	4.37161	160.924	6.94152
161.174	6.41246	161.174	5.98178	161.174	4.36744	161.174	6.95913
161.424	6.41665	161.424	5.96145	161.424	4.36326	161.424	6.97675
161.674	6.42089	161.674	5.94957	161.674	4.35909	161.674	6.99142
161.924	6.42513	161.924	5.93768	161.924	4.35574	161.924	7.00468
162.174	6.42636	162.174	5.92579	162.174	4.35439	162.174	7.01794
162.423	6.41884	162.423	5.91401	162.423	4.35303	162.423	7.03121
162.673	6.41131	162.673	5.90705	162.673	4.35167	162.673	7.03658
162.923	6.40378	162.923	5.9001	162.923	4.35452	162.923	7.04146
163.173	6.3956	163.173	5.89314	163.173	4.36157	163.173	7.04634
163.423	6.38681	163.423	5.88631	163.423	4.36861	163.423	7.04815
163.673	6.37801	163.673	5.90441	163.673	4.37566	163.673	7.03807
163.923	6.36921	163.923	5.92252	163.923	4.37646	163.923	7.02799
164.173	6.35634	164.173	5.94063	164.173	4.37464	164.173	7.01791
164.422	6.3423	164.422	5.95873	164.422	4.37281	164.422	7.01002
164.672	6.32825	164.672	6.02088	164.672	4.37098	164.672	7.00461
164.922	6.31456	164.922	6.08358	164.922	4.37347	164.922	6.9992
165.172	6.3101	165.172	6.14629	165.172	4.37639	165.172	6.99379
165.422	6.30565	165.422	6.20899	165.422	4.37931	165.422	6.96834
165.672	6.3012	165.672	6.19459	165.672	4.38187	165.672	6.93566
165.922	6.28563	165.922	6.17782	165.922	4.38145	165.922	6.90298
166.172	6.24366	166.172	6.16104	166.172	4.38103	166.172	6.8703
166.422	6.20168	166.422	6.14427	166.422	4.38061	166.422	6.83062
166.671	6.15971	166.671	6.14287	166.671	4.37739	166.671	6.79093
166.921	6.14074	166.921	6.14222	166.921	4.36804	166.921	6.75125
167.171	6.14011	167.171	6.14158	167.171	4.3587	167.171	6.71511
167.421	6.13947	167.421	6.14094	167.421	4.34935	167.421	6.6889
167.671	6.13884	167.671	6.13933	167.671	4.35667	167.671	6.66269
167.921	6.11253	167.921	6.13765	167.921	4.37949	167.921	6.63648
168.171	6.08047	168.171	6.13598	168.171	4.4023	168.171	6.59467
168.421	6.0484	168.421	6.1343	168.421	4.42512	168.421	6.53891
168.67	6.01783	168.67	6.12447	168.67	4.42818	168.67	6.48315
168.92	6.00511	168.92	6.11391	168.92	4.42364	168.92	6.42739
169.17	5.99239	169.17	6.10336	169.17	4.4191	169.17	6.38877
169.42	5.97967	169.42	6.0928	169.42	4.41456	169.42	6.35466
169.67	5.96872	169.67	6.09224	169.67	4.41818	169.67	6.32054
169.92	5.96125	169.92	6.09278	169.92	4.42246	169.92	6.2878
170.17	5.95378	170.17	6.09332	170.17	4.42674	170.17	6.27799
170.42	5.94631	170.42	6.09386	170.42	4.43009	170.42	6.26817
170.67	5.93532	170.67	6.09009	170.67	4.42711	170.67	6.25836
170.919	5.92196	170.919	6.08575	170.919	4.42413	170.919	6.24091
171.169	5.90861	171.169	6.08141	171.169	4.42116	171.169	6.20732
171.419	5.89525	171.419	6.07707	171.419	4.43131	171.419	6.17374
171.669	5.88867	171.669	6.05655	171.669	4.46775	171.669	6.14016
171.919	5.88321	171.919	6.03351	171.919	4.50419	171.919	6.13353
172.169	5.87775	172.169	6.01047	172.169	4.54063	172.169	6.146
172.419	5.87538	172.419	5.98743	172.419	4.5495	172.419	6.15847
172.669	5.8961	172.669	5.97259	172.669	4.53457	172.669	6.17094
172.918	5.91683	172.918	5.95922	172.918	4.51964	172.918	6.18494
173.168	5.93755	173.168	5.94585	173.168	4.50471	173.168	6.19921
173.418	5.95358	173.418	5.93248	173.418	4.50369	173.418	6.21348
173.668	5.9619	173.668	5.90428	173.668	4.50755	173.668	6.22802
173.918	5.97022	173.918	5.87305	173.918	4.51142	173.918	6.24457
174.168	5.97854	174.168	5.84182	174.168	4.51528	174.168	6.26112
174.418	6.01602	174.418	5.81059	174.418	4.5221	174.418	6.27768
174.668	6.07003	174.668	5.80945	174.668	4.52909	174.668	6.29827
174.918	6.12403	174.918	5.81523	174.918	4.53609	174.918	6.32549
175.167	6.17804	175.167	5.821	175.167	4.54315	175.167	6.35271
175.417	6.20318	175.417	5.82677	175.417	4.55056	175.417	6.37992
175.667	6.22507	175.667	5.8104	175.667	4.55797	175.667	6.40711
175.917	6.24696	175.917	5.78835	175.917	4.56539	175.917	6.43427
176.167	6.26969	176.167	5.76629	176.167	4.56805	176.167	6.46144
176.417	6.29693	176.417	5.74424	176.417	4.56194	176.417	6.4886
176.667	6.32417	176.667	5.74108	176.667	4.55584	176.667	6.5553
176.917	6.35141	176.917	5.7433	176.917	4.54973	176.917	6.62603
177.166	6.38012	177.166	5.74552	177.166	4.56413	177.166	6.69675
177.416	6.41086	177.416	5.74774	177.416	4.59498	177.416	6.76125
177.666	6.4416	177.666	5.73258	177.666	4.62584	177.666	6.79579
177.916	6.47233	177.916	5.71196	177.916	4.65669	177.916	6.83033
178.166	6.51315	178.166	5.69134	178.166	4.66339	178.166	6.86487
178.416	6.55873	178.416	5.67072	178.416	4.6624	178.416	6.90147
178.666	6.60431	178.666	5.67342	178.666	4.66141	178.666	6.94073
178.916	6.64988	178.916	5.68418	178.916	4.66041	178.916	6.97999
179.166	6.70049	179.166	5.69493	179.166	4.66545	179.166	7.01925
179.415	6.75142	179.415	5.70569	179.415	4.67072	179.415	7.07097
179.665	6.80235	179.665	5.70509	179.665	4.676	179.665	7.12801
179.915	6.84567	179.915	5.7002	179.915	4.68209	179.915	7.18504
180.165	6.85849	180.165	5.69532	180.165	4.69232	180.165	7.24208
180.415	6.87132	180.415	5.69044	180.415	4.70256	180.415	7.28887
180.665	6.88414	180.665	5.69373	180.665	4.71279	180.665	7.3353
180.915	6.91398	180.915	5.70039	180.915	4.72034	180.915	7.38172
181.165	6.9638	181.165	5.70705	181.165	4.72332	181.165	7.42651
181.414	7.01362	181.414	5.71371	181.414	4.72629	181.414	7.46583
181.664	7.06343	181.664	5.7275	181.664	4.72927	181.664	7.50514
181.914	7.08989	181.914	5.74447	181.914	4.73853	181.914	7.54446
182.164	7.10728	182.164	5.76144	182.164	4.75247	182.164	7.57606
182.414	7.12466	182.414	5.77841	182.414	4.76641	182.414	7.59978
182.664	7.14204	182.664	5.789	182.664	4.78035	182.664	7.62349
182.914	7.16784	182.914	5.7965	182.914	4.7867	182.914	7.64721
183.164	7.19381	183.164	5.804	183.164	4.79088	183.164	7.69697
183.414	7.21978	183.414	5.8115	183.414	4.79505	183.414	7.75501
183.663	7.24081	183.663	5.84328	183.663	4.79923	183.663	7.81305
183.913	7.24627	183.913	5.88778	183.913	4.78774	183.913	7.87019
184.163	7.25173	184.163	5.93228	184.163	4.77594	184.163	7.88887
184.413	7.25719	184.413	5.97678	184.413	4.76415	184.413	7.90754
184.663	7.29442	184.663	6.00571	184.663	4.75905	184.663	7.92622
184.913	7.36331	184.913	6.02584	184.913	4.78364	184.913	7.96024
185.163	7.43221	185.163	6.04596	185.163	4.80823	185.163	8.03229
185.413	7.50111	185.413	6.06609	185.413	4.83282	185.413	8.10434
185.662	7.53164	185.662	6.09612	185.662	4.85212	185.662	8.17639
185.912	7.55014	185.912	6.13219	185.912	4.86309	185.912	8.23424
186.162	7.56864	186.162	6.16825	186.162	4.87405	186.162	8.28056
186.412	7.58869	186.412	6.20431	186.412	4.88501	186.412	8.32688
186.662	7.68027	186.662	6.23167	186.662	4.88792	186.662	8.37319
186.912	7.77184	186.912	6.25333	186.912	4.88525	186.912	8.47828
187.162	7.86342	187.162	6.27499	187.162	4.88259	187.162	8.5966
187.412	7.96045	187.412	6.29665	187.412	4.87993	187.412	8.71492
187.662	8.07137	187.662	6.31987	187.662	4.87365	187.662	8.84017
187.911	8.18229	187.911	6.34419	187.911	4.86645	187.911	9.04444
188.161	8.29321	188.161	6.36851	188.161	4.85925	188.161	9.2487
188.411	8.43761	188.411	6.39283	188.411	4.85204	188.411	9.45297
188.661	8.61033	188.661	6.41325	188.661	4.86663	188.661	9.68656
188.911	8.78304	188.911	6.43072	188.911	4.88125	188.911	9.97577
189.161	8.95576	189.161	6.44818	189.161	4.89587	189.161	10.265
189.411	9.1833	189.411	6.46564	189.411	4.90107	189.411	10.5542
189.661	9.42438	189.661	6.46765	189.661	4.86917	189.661	10.9344
189.91	9.66546	189.91	6.45709	189.91	4.83727	189.91	11.3729
190.16	9.91064	190.16	6.44653	190.16	4.80537	190.16	11.8114
190.41	10.2176	190.41	6.43598	190.41	4.78961	190.41	12.2499
190.66	10.5246	190.66	6.44308	190.66	4.79744	190.66	12.806
190.91	10.8315	190.91	6.46557	190.91	4.80527	190.91	13.379
191.16	11.1581	191.16	6.48807	191.16	4.8131	191.16	13.952
191.41	11.526	191.41	6.51057	191.41	4.81215	191.41	14.5468
191.66	11.8939	191.66	6.51779	191.66	4.80557	191.66	15.2769
191.91	12.2618	191.91	6.51073	191.91	4.79899	191.91	16.007
192.159	12.6677	192.159	6.50368	192.159	4.79241	192.159	16.7371
192.409	13.1009	192.409	6.49663	192.409	4.78681	192.409	17.5144
192.659	13.534	192.659	6.47503	192.659	4.78143	192.659	18.3616
192.909	13.9672	192.909	6.43887	192.909	4.77606	192.909	19.2088
193.159	14.4258	193.159	6.40271	193.159	4.77047	193.159	20.056
193.409	14.8891	193.409	6.36655	193.409	4.75304	193.409	20.9713
193.659	15.3525	193.659	6.33602	193.659	4.7356	193.659	21.9204
193.909	15.8185	193.909	6.31155	193.909	4.71816	193.909	22.8696
194.158	16.3076	194.158	6.28708	194.158	4.70437	194.158	23.8188
194.408	16.7967	194.408	6.26261	194.408	4.70343	194.408	24.7816
194.658	17.2858	194.658	6.25102	194.658	4.70249	194.658	25.7454
194.908	17.7522	194.908	6.25428	194.908	4.70155	194.908	26.7093
195.158	18.1788	195.158	6.25754	195.158	4.69677	195.158	27.6606
195.408	18.6054	195.408	6.26079	195.408	4.6868	195.408	28.5607
195.658	19.0321	195.658	6.24658	195.658	4.67683	195.658	29.4609
195.908	19.4102	195.908	6.21076	195.908	4.66686	195.908	30.361
196.158	19.759	196.158	6.17495	196.158	4.66148	196.158	31.1749
196.407	20.1078	196.407	6.13913	196.407	4.65882	196.407	31.8878
196.657	20.4567	196.657	6.11366	196.657	4.65615	196.657	32.6007
196.907	20.6854	196.907	6.10192	196.907	4.65349	196.907	33.3135
197.157	20.8983	197.157	6.09017	197.157	4.64679	197.157	33.8095
197.407	21.1113	197.407	6.07843	197.407	4.63927	197.407	34.2233
197.657	21.3078	197.657	6.06409	197.657	4.63175	197.657	34.637
197.907	21.407	197.907	6.04603	197.907	4.62408	197.907	35.0507
198.157	21.5062	198.157	6.02798	198.157	4.61223	198.157	35.1349
198.406	21.6053	198.406	6.00992	198.406	4.60038	198.406	35.2156
198.656	21.6745	198.656	5.9935	198.656	4.58853	198.656	35.2963
198.906	21.6994	198.906	5.97959	198.906	4.57893	198.906	35.323
199.156	21.7243	199.156	5.96567	199.156	4.57647	199.156	35.1909
199.406	21.7492	199.406	5.95176	199.406	4.57402	199.406	35.0588
199.656	21.639	199.656	5.94667	199.656	4.57157	199.656	34.9267
199.906	21.4606	199.906	5.95615	199.906	4.56518	199.906	34.5947
200.156	21.2822	200.156	5.96562	200.156	4.55385	200.156	34.077
200.406	21.1039	200.406	5.97509	200.406	4.54252	200.406	33.5593
200.655	20.8556	200.655	5.9827	200.655	4.53119	200.655	33.0415
200.905	20.6016	200.905	5.98699	200.905	4.52165	200.905	32.3983
201.155	20.3477	201.155	5.99128	201.155	4.51309	201.155	31.7202
201.405	20.0655	201.405	5.99557	201.405	4.50453	201.405	31.042
201.655	19.6587	201.655	6.00103	201.655	4.49597	201.655	30.359
201.905	19.252	201.905	6.00873	201.905	4.49801	201.905	29.5756
202.155	18.8452	202.155	6.01643	202.155	4.50193	202.155	28.7922
202.405	18.4552	202.405	6.02412	202.405	4.50584	202.405	28.0088
202.654	18.0861	202.654	6.03777	202.654	4.50839	202.654	27.1822
202.904	17.717	202.904	6.06377	202.904	4.48677	202.904	26.26
203.154	17.3479	203.154	6.08976	203.154	4.46516	203.154	25.3377
203.404	16.9263	203.404	6.11576	203.404	4.44355	203.404	24.4155
203.654	16.4828	203.654	6.14094	203.654	4.43259	203.654	23.5368
203.904	16.0393	203.904	6.16428	203.904	4.45238	203.904	22.6901
204.154	15.5959	204.154	6.18761	204.154	4.47216	204.154	21.8433
204.404	15.1557	204.404	6.21095	204.404	4.49195	204.404	20.9966
204.654	14.7156	204.654	6.22489	204.654	4.50577	204.654	20.2446
204.903	14.2755	204.903	6.21586	204.903	4.51261	204.903	19.5106
205.153	13.8446	205.153	6.20684	205.153	4.51944	205.153	18.7765
205.403	13.4454	205.403	6.19781	205.403	4.52628	205.403	18.0491
205.653	13.0462	205.653	6.19521	205.653	4.51532	205.653	17.3784
205.903	12.647	205.903	6.20976	205.903	4.49538	205.903	16.7078
206.153	12.2892	206.153	6.22432	206.153	4.47543	206.153	16.0371
206.403	11.9754	206.403	6.23887	206.403	4.45549	206.403	15.416
206.653	11.6615	206.653	6.248	206.653	4.44874	206.653	14.8797
206.902	11.3477	206.902	6.24129	206.902	4.44399	206.902	14.3434
207.152	11.0567	207.152	6.23458	207.152	4.43924	207.152	13.8071
207.402	10.7736	207.402	6.22787	207.402	4.43476	207.402	13.3586
207.652	10.4904	207.652	6.21962	207.652	4.43377	207.652	12.9609
207.902	10.2074	207.902	6.20645	207.902	4.43277	207.902	12.5631
208.152	9.95417	208.152	6.19328	208.152	4.43178	208.152	12.1653
208.402	9.7009	208.402	6.1801	208.402	4.43511	208.402	11.8233
208.652	9.44763	208.652	6.16666	208.652	4.44978	208.652	11.4875
208.902	9.21654	208.902	6.15226	208.902	4.46445	208.902	11.1518
209.151	9.04648	209.151	6.13785	209.151	4.47912	209.151	10.8324
209.401	8.87641	209.401	6.12344	209.401	4.48393	209.401	10.5975
209.651	8.70635	209.651	6.11474	209.651	4.47803	209.651	10.3625
209.901	8.53385	209.901	6.1284	209.901	4.47213	209.901	10.1275
210.151	8.35917	210.151	6.14207	210.151	4.46623	210.151	9.91327
210.401	8.1845	210.401	6.15573	210.401	4.45955	210.401	9.72694
210.651	8.00982	210.651	6.1569	210.651	4.4525	210.651	9.5406
210.901	7.88407	210.901	6.10323	210.901	4.44545	210.901	9.35427
211.15	7.77156	211.15	6.04955	211.15	4.4384	211.15	9.19527
211.4	7.65905	211.4	5.99588	211.4	4.43969	211.4	9.04846
211.65	7.54649	211.65	5.9498	211.65	4.44204	211.65	8.90165
211.9	7.43313	211.9	5.94131	211.9	4.44439	211.9	8.75484
212.15	7.31977	212.15	5.93283	212.15	4.4461	212.15	8.60814
212.4	7.20641	212.4	5.92434	212.4	4.4414	212.4	8.46144
212.65	7.10878	212.65	5.91444	212.65	4.4367	212.65	8.31474
212.9	7.04656	212.9	5.89653	212.9	4.432	212.9	8.17681
213.15	6.98435	213.15	5.87862	213.15	4.42836	213.15	8.06996
213.399	6.92213	213.399	5.86071	213.399	4.42727	213.399	7.9631
213.649	6.84857	213.649	5.84655	213.649	4.42617	213.649	7.85625
213.899	6.76637	213.899	5.85671	213.899	4.42507	213.899	7.74723
[truncated: 259 more rows]

## Sheet: SI Fig. 13 a,b,d
Figure 13
[truncated: 61 more rows]

[truncated: 1 more sheets: SI Fig. 14]
